# Supplementary material for: 8-Chloro-5-(4-phenethylpiperazin-1-­yl)pyrido[2,3-b][1,5]benzoxazepine
Source: Acta Crystallogr Sect E Struct Rep Online. 2008 Sep 6;64(Pt 10):o1865–6. doi: 10.1107/S1600536808027062 (PMC2959242; doi:10.1107/S1600536808027062)
Supplement: Supplementary file 1 [file e-64-o1865-sup1.cif]

##############################################################################
###                                                                        ###
###        Electronic paper (Acta Crystallographica Section E)             ###
###                                                                        ###
##############################################################################
#                                                                            #
# This CIF contains the data in a paper accepted for publication in Acta     #
# Crystallographica Section E. It conforms to the requirements of Notes      #
# for Authors for Section E, and has been peer reviewed under the auspices   #
# of the IUCr Commission on Journals.                                        #
#                                                                            #
# Full details of the Crystallographic Information File format               #
# are given in the paper "The Crystallographic Information File (CIF):       #
# a New Standard Archive File for Crystallography" by S. R. Hall, F. H.      #
# Allen and I. D. Brown [Acta Cryst. (1991), A47, 655-685].                  #
#                                                                            #
# The current version of the core CIF dictionary is obtainable from          #
# ftp://ftp.iucr.org/pub/cif_core.dic. The current version number is 2.4.    #
#                                                                            #
# Software is freely available for graphical display of the structure(s) in  #
# this CIF.  For information consult the CIF home page http://www.iucr.org/  #
# cif/home.html                                                              #
#                                                                            #
# This file may be used for bona fide research purposes within the           #
# scientific community so long as proper attribution is given to the journal # 
# article from which it was obtained.                                        #
#                                                                            #
##############################################################################
                                             
data_global
_audit_creation_method     'from SHELXL97 CIF and IUCr SHELXL97-template'
_journal_date_recd_electronic     2008-08-05
_journal_date_accepted     2008-08-22
_journal_name_full     'Acta Crystallographica, Section E'
_journal_year     2008
_journal_volume     64
_journal_issue     10
_journal_page_first     o1865
_journal_page_last     o1866
_journal_paper_category     QO
_journal_coeditor_code     FJ2144
_publ_contact_author_name     'Dr. Craig Forsyth'
_publ_contact_author_address
;
School of Chemistry
Monash University
Wellington Road, Clayton, Victoria 3800
Australia
;
_publ_contact_author_email     'craig.forsyth@sci.monash.edu.au'
_publ_contact_author_fax     '+613 99054597'
_publ_contact_author_phone     '+613 99054588'
_publ_section_title
;
8-Chloro-5-(4-phenethylpiperazin-1-yl)pyrido[2,3-<i>b</i>][1,5]benzoxazepine
;
loop_
    _publ_author_name
    _publ_author_address
    'Capuano, Ben'
;
Department of Medicinal Chemistry
Victorian College of Pharmacy
Monash University (Parkville Campus)
381 Royal Park Parade, Parkville, Victoria 3052
Australia
;
    'Crosby, Ian T.'
;
Department of Medicinal Chemistry
Victorian College of Pharmacy
Monash University (Parkville Campus)
381 Royal Park Parade, Parkville, Victoria 3052
Australia
;
    'Forsyth, Craig M.'
;
School of Chemistry
Monash University
Clayton, Victoria 3800
Australia
;
    'Lloyd, Edward J.'
;
Department of Medicinal Chemistry
Victorian College of Pharmacy
Monash University (Parkville Campus)
381 Royal Park Parade, Parkville, Victoria 3052
Australia
;
    'Vom, Amelia'
;
Department of Medicinal Chemistry
Victorian College of Pharmacy
Monash University (Parkville Campus)
381 Royal Park Parade, Parkville, Victoria 3052
Australia
;
    'Yuriev, Elizabeth'
;
Department of Medicinal Chemistry
Victorian College of Pharmacy
Monash University (Parkville Campus)
381 Royal Park Parade, Parkville, Victoria 3052
Australia
;
data_I
_audit_creation_method     SHELXL-97
_chemical_name_systematic
;
8-Chloro-5-(4-phenethylpiperazin-1-yl)pyrido[2,3-<i>b</i>][1,5]benzoxazepine
;
_chemical_name_common     ?
_chemical_formula_moiety     'C24 H23 Cl N4 O'
_chemical_formula_sum     'C24 H23 Cl N4 O'
_chemical_formula_iupac     'C24 H23 Cl N4 O'
_chemical_formula_weight     418.91
_chemical_melting_point     ?
_symmetry_cell_setting     triclinic
_symmetry_space_group_name_H-M     'P -1'
_symmetry_space_group_name_Hall     '-P 1'
loop_
    _symmetry_equiv_pos_as_xyz
    'x, y, z'
    '-x, -y, -z'
_cell_length_a     9.9253(2)
_cell_length_b     15.0549(3)
_cell_length_c     15.9996(3)
_cell_angle_alpha     107.774(2)
_cell_angle_beta     95.4870(10)
_cell_angle_gamma     108.7830(10)
_cell_volume     2104.93(8)
_cell_formula_units_Z     4
_cell_measurement_reflns_used     25726
_cell_measurement_theta_min     1.53
_cell_measurement_theta_max     27.50
_cell_measurement_temperature     123(2)
_exptl_crystal_description     prismatic
_exptl_crystal_colour     'pale yellow'
_exptl_crystal_size_max     0.30
_exptl_crystal_size_mid     0.25
_exptl_crystal_size_min     0.20
_exptl_crystal_density_diffrn     1.322
_exptl_crystal_density_meas     ?
_exptl_crystal_density_method     'not measured'
_exptl_crystal_F_000     880
_exptl_absorpt_coefficient_mu     0.205
_exptl_absorpt_correction_type     none
_exptl_absorpt_process_details     ?
_exptl_absorpt_correction_T_min     ?
_exptl_absorpt_correction_T_max     ?
_exptl_special_details
;
;
_diffrn_ambient_temperature     123(2)
_diffrn_radiation_type     MoK\a
_diffrn_radiation_wavelength     0.71073
_diffrn_radiation_source     'fine-focus sealed tube'
_diffrn_radiation_monochromator     graphite
_diffrn_measurement_device_type     'Nonius KappaCCD'
_diffrn_measurement_method     '1 deg frames in \f and \w'
_diffrn_detector_area_resol_mean     ?
_diffrn_reflns_number     25726
_diffrn_reflns_av_R_equivalents     0.0844
_diffrn_reflns_av_sigmaI/netI     0.0831
_diffrn_reflns_theta_min     1.53
_diffrn_reflns_theta_max     27.50
_diffrn_reflns_theta_full     27.50
_diffrn_measured_fraction_theta_max     0.986
_diffrn_measured_fraction_theta_full     0.986
_diffrn_reflns_limit_h_min     -12
_diffrn_reflns_limit_h_max     12
_diffrn_reflns_limit_k_min     -19
_diffrn_reflns_limit_k_max     19
_diffrn_reflns_limit_l_min     -16
_diffrn_reflns_limit_l_max     20
_diffrn_standards_number     0
_diffrn_standards_interval_count     ?
_diffrn_standards_interval_time     ?
_diffrn_standards_decay_%     ?
_refine_special_details
;
Refinement of <i>F</i>^2^ against ALL reflections. The weighted <i>R</i>-factor
<i>wR</i> and goodness of fit <i>S</i> are based on <i>F</i>^2^, conventional
<i>R</i>-factors <i>R</i> are based on <i>F</i>, with <i>F</i> set to zero for
negative <i>F</i>^2^. The threshold expression of <i>F</i>^2^ >
\s(<i>F</i>^2^) is used only for calculating <i>R</i>-factors(gt) <i>etc</i>.
and is not relevant to the choice of reflections for refinement.
<i>R</i>-factors based on <i>F</i>^2^ are statistically about twice as large
as those based on <i>F</i>, and <i>R</i>- factors based on ALL data will be
even larger.
;
_reflns_number_total     9532
_reflns_number_gt     6353
_reflns_threshold_expression     >2\s(I)
_refine_ls_structure_factor_coef     Fsqd
_refine_ls_matrix_type     full
_refine_ls_R_factor_all     0.0927
_refine_ls_R_factor_gt     0.0550
_refine_ls_wR_factor_gt     0.1360
_refine_ls_wR_factor_ref     0.1584
_refine_ls_goodness_of_fit_ref     0.998
_refine_ls_restrained_S_all     0.998
_refine_ls_number_reflns     9532
_refine_ls_number_parameters     541
_refine_ls_number_restraints     0
_refine_ls_hydrogen_treatment     constr
_refine_ls_weighting_scheme     calc
_refine_ls_weighting_details
         'calc w=1/[\s^2^(Fo^2^)+(0.0860P)^2^+0.0000P] where P=(Fo^2^+2Fc^2^)/3'
_atom_sites_solution_hydrogens     geom
_atom_sites_solution_primary     direct
_atom_sites_solution_secondary     difmap
_refine_ls_shift/su_max     0.002
_refine_ls_shift/su_mean     0.000
_refine_diff_density_max     0.477
_refine_diff_density_min     -0.324
_refine_ls_extinction_method     none
_refine_ls_extinction_coef     ?
loop_
    _atom_type_symbol
    _atom_type_description
    _atom_type_scat_dispersion_real
    _atom_type_scat_dispersion_imag
    _atom_type_scat_source
    'C' 'C' 0.0033 0.0016
                         'International Tables Vol C Tables 4.2.6.8 and 6.1.1.4'
    'H' 'H' 0.0000 0.0000
                         'International Tables Vol C Tables 4.2.6.8 and 6.1.1.4'
    'N' 'N' 0.0061 0.0033
                         'International Tables Vol C Tables 4.2.6.8 and 6.1.1.4'
    'O' 'O' 0.0106 0.0060
                         'International Tables Vol C Tables 4.2.6.8 and 6.1.1.4'
    'Cl' 'Cl' 0.1484 0.1585
                         'International Tables Vol C Tables 4.2.6.8 and 6.1.1.4'
_computing_data_collection     'COLLECT (Bruker, 2000)'
_computing_cell_refinement     'DENZO-SMN (Otwinowski & Minor, 1997)'
_computing_data_reduction     'DENZO-SMN (Otwinowski & Minor, 1997)'
_computing_structure_solution     'SHELXS97 (Sheldrick, 2008)'
_computing_structure_refinement     'SHELXL97 (Sheldrick, 2008)'
_computing_molecular_graphics     'X-Seed (Barbour, 2001)'
_computing_publication_material     'CIFTAB (Sheldrick, 2008)'
loop_
    _atom_site_type_symbol
    _atom_site_label
    _atom_site_fract_x
    _atom_site_fract_y
    _atom_site_fract_z
    _atom_site_U_iso_or_equiv
    _atom_site_adp_type
    _atom_site_calc_flag
    _atom_site_refinement_flags
    _atom_site_occupancy
    _atom_site_disorder_assembly
    _atom_site_disorder_group
    Cl Cl1 0.43755(6) 1.38055(4) 1.08930(3) 0.03010(15) Uani d . 1 . .
    Cl Cl2 0.12302(6) 0.14811(4) 0.23248(3) 0.03132(15) Uani d . 1 . .
    O O1 0.82246(16) 1.34506(11) 0.83292(9) 0.0255(3) Uani d . 1 . .
    O O2 -0.04349(15) 0.18117(10) 0.58032(8) 0.0248(3) Uani d . 1 . .
    N N1 0.55743(18) 1.17733(13) 0.80785(10) 0.0223(4) Uani d . 1 . .
    N N2 1.02695(19) 1.32173(13) 0.88624(11) 0.0265(4) Uani d . 1 . .
    N N3 0.59265(18) 1.05244(13) 0.69781(10) 0.0245(4) Uani d . 1 . .
    N N4 0.47574(18) 0.86689(13) 0.54748(10) 0.0252(4) Uani d . 1 . .
    N N5 0.05941(18) 0.35809(13) 0.53319(10) 0.0224(4) Uani d . 1 . .
    N N6 0.13408(19) 0.17182(13) 0.67722(10) 0.0245(4) Uani d . 1 . .
    N N7 0.10986(18) 0.48198(12) 0.67195(10) 0.0221(4) Uani d . 1 . .
    N N8 0.11770(18) 0.67465(12) 0.77966(10) 0.0219(4) Uani d . 1 . .
    C C1 0.6055(2) 1.26737(16) 0.88188(12) 0.0217(4) Uani d . 1 . .
    C C2 0.5157(2) 1.27768(16) 0.94409(12) 0.0230(4) Uani d . 1 . .
    H H2 0.4327 1.2217 0.9400 0.028 Uiso calc R 1 . .
    C C3 0.5486(2) 1.36993(16) 1.01146(12) 0.0238(5) Uani d . 1 . .
    C C4 0.6674(2) 1.45349(16) 1.01968(13) 0.0279(5) Uani d . 1 . .
    H H4 0.6862 1.5163 1.0654 0.034 Uiso calc R 1 . .
    C C5 0.7592(2) 1.44418(16) 0.95978(13) 0.0276(5) Uani d . 1 . .
    H H5 0.8423 1.5005 0.9646 0.033 Uiso calc R 1 . .
    C C6 0.7283(2) 1.35212(16) 0.89302(12) 0.0230(4) Uani d . 1 . .
    C C7 0.8879(2) 1.28001(16) 0.84410(12) 0.0228(4) Uani d . 1 . .
    C C8 1.0898(2) 1.25901(17) 0.89859(13) 0.0280(5) Uani d . 1 . .
    H H8 1.1890 1.2871 0.9293 0.034 Uiso calc R 1 . .
    C C9 1.0194(2) 1.15579(17) 0.86940(12) 0.0260(5) Uani d . 1 . .
    H H9 1.0689 1.1145 0.8800 0.031 Uiso calc R 1 . .
    C C10 0.8740(2) 1.11413(16) 0.82406(12) 0.0226(4) Uani d . 1 . .
    H H10 0.8224 1.0436 0.8029 0.027 Uiso calc R 1 . .
    C C11 0.8060(2) 1.17713(15) 0.81026(12) 0.0209(4) Uani d . 1 . .
    C C12 0.6466(2) 1.13941(15) 0.77075(12) 0.0208(4) Uani d . 1 . .
    C C13 0.6737(2) 1.03001(16) 0.62703(12) 0.0262(5) Uani d . 1 . .
    H H13A 0.7797 1.0629 0.6530 0.031 Uiso calc R 1 . .
    H H13B 0.6506 1.0567 0.5804 0.031 Uiso calc R 1 . .
    C C14 0.4348(2) 1.00197(16) 0.66368(14) 0.0295(5) Uani d . 1 . .
    H H14A 0.4021 1.0285 0.6193 0.035 Uiso calc R 1 . .
    H H14B 0.3838 1.0148 0.7137 0.035 Uiso calc R 1 . .
    C C15 0.6332(2) 0.91819(16) 0.58523(13) 0.0266(5) Uani d . 1 . .
    H H15A 0.6870 0.9036 0.5370 0.032 Uiso calc R 1 . .
    H H15B 0.6617 0.8924 0.6313 0.032 Uiso calc R 1 . .
    C C16 0.3981(2) 0.88978(16) 0.61953(13) 0.0277(5) Uani d . 1 . .
    H H16A 0.4238 0.8630 0.6655 0.033 Uiso calc R 1 . .
    H H16B 0.2919 0.8558 0.5946 0.033 Uiso calc R 1 . .
    C C17 0.4348(2) 0.75783(16) 0.50652(13) 0.0283(5) Uani d . 1 . .
    H H17A 0.3273 0.7252 0.4932 0.034 Uiso calc R 1 . .
    H H17B 0.4753 0.7336 0.5502 0.034 Uiso calc R 1 . .
    C C18 0.4887(3) 0.72652(17) 0.42041(14) 0.0345(6) Uani d . 1 . .
    H H18A 0.4413 0.7450 0.3746 0.041 Uiso calc R 1 . .
    H H18B 0.5951 0.7634 0.4323 0.041 Uiso calc R 1 . .
    C C19 0.4567(2) 0.61571(17) 0.38432(13) 0.0270(5) Uani d . 1 . .
    C C20 0.5436(2) 0.57522(18) 0.42136(13) 0.0321(5) Uani d . 1 . .
    H H20 0.6227 0.6183 0.4708 0.039 Uiso calc R 1 . .
    C C21 0.5179(3) 0.47376(19) 0.38809(15) 0.0398(6) Uani d . 1 . .
    H H21 0.5809 0.4482 0.4133 0.048 Uiso calc R 1 . .
    C C22 0.4013(3) 0.40982(19) 0.31860(17) 0.0458(7) Uani d . 1 . .
    H H22 0.3828 0.3399 0.2961 0.055 Uiso calc R 1 . .
    C C23 0.3108(3) 0.4477(2) 0.28147(15) 0.0447(7) Uani d . 1 . .
    H H23 0.2294 0.4037 0.2338 0.054 Uiso calc R 1 . .
    C C24 0.3391(2) 0.55034(19) 0.31401(14) 0.0367(6) Uani d . 1 . .
    H H24 0.2773 0.5760 0.2878 0.044 Uiso calc R 1 . .
    C C25 0.0493(2) 0.26283(15) 0.47717(12) 0.0209(4) Uani d . 1 . .
    C C26 0.0878(2) 0.25284(16) 0.39394(12) 0.0233(4) Uani d . 1 . .
    H H26 0.1293 0.3107 0.3789 0.028 Uiso calc R 1 . .
    C C27 0.0653(2) 0.15853(16) 0.33345(12) 0.0235(5) Uani d . 1 . .
    C C28 0.0012(2) 0.07163(16) 0.35102(13) 0.0251(5) Uani d . 1 . .
    H H28 -0.0174 0.0076 0.3073 0.030 Uiso calc R 1 . .
    C C29 -0.0354(2) 0.08040(16) 0.43400(12) 0.0238(5) Uani d . 1 . .
    H H29 -0.0781 0.0221 0.4483 0.029 Uiso calc R 1 . .
    C C30 -0.0094(2) 0.17435(15) 0.49555(12) 0.0226(4) Uani d . 1 . .
    C C31 0.0867(2) 0.22962(16) 0.64466(12) 0.0225(4) Uani d . 1 . .
    C C32 0.2615(2) 0.21837(17) 0.73820(13) 0.0273(5) Uani d . 1 . .
    H H32 0.2987 0.1789 0.7629 0.033 Uiso calc R 1 . .
    C C33 0.3407(2) 0.32015(16) 0.76676(12) 0.0244(5) Uani d . 1 . .
    H H33 0.4299 0.3497 0.8100 0.029 Uiso calc R 1 . .
    C C34 0.2875(2) 0.37851(16) 0.73110(12) 0.0222(4) Uani d . 1 . .
    H H34 0.3399 0.4488 0.7495 0.027 Uiso calc R 1 . .
    C C35 0.1563(2) 0.33270(15) 0.66807(12) 0.0205(4) Uani d . 1 . .
    C C36 0.0998(2) 0.38808(15) 0.62012(12) 0.0211(4) Uani d . 1 . .
    C C37 0.0757(2) 0.50015(15) 0.76178(12) 0.0235(5) Uani d . 1 . .
    H H37A 0.1046 0.4567 0.7895 0.028 Uiso calc R 1 . .
    H H37B -0.0305 0.4830 0.7564 0.028 Uiso calc R 1 . .
    C C38 0.0800(2) 0.54901(15) 0.62959(12) 0.0246(5) Uani d . 1 . .
    H H38A -0.0260 0.5346 0.6170 0.029 Uiso calc R 1 . .
    H H38B 0.1126 0.5384 0.5720 0.029 Uiso calc R 1 . .
    C C39 0.1557(2) 0.60878(15) 0.82070(12) 0.0238(5) Uani d . 1 . .
    H H39A 0.1299 0.6206 0.8803 0.029 Uiso calc R 1 . .
    H H39B 0.2621 0.6246 0.8295 0.029 Uiso calc R 1 . .
    C C40 0.1610(2) 0.65674(15) 0.69272(12) 0.0230(4) Uani d . 1 . .
    H H40A 0.2672 0.6715 0.7023 0.028 Uiso calc R 1 . .
    H H40B 0.1406 0.7027 0.6649 0.028 Uiso calc R 1 . .
    C C41 0.1924(2) 0.78003(15) 0.83789(12) 0.0251(5) Uani d . 1 . .
    H H41A 0.1826 0.8231 0.8035 0.030 Uiso calc R 1 . .
    H H41B 0.2974 0.7935 0.8554 0.030 Uiso calc R 1 . .
    C C42 0.1336(2) 0.80871(16) 0.92268(13) 0.0273(5) Uani d . 1 . .
    H H42A 0.0302 0.7997 0.9056 0.033 Uiso calc R 1 . .
    H H42B 0.1379 0.7633 0.9556 0.033 Uiso calc R 1 . .
    C C43 0.2189(2) 0.91604(16) 0.98384(12) 0.0245(5) Uani d . 1 . .
    C C44 0.3466(2) 0.93923(17) 1.04455(13) 0.0263(5) Uani d . 1 . .
    H H44 0.3809 0.8875 1.0460 0.032 Uiso calc R 1 . .
    C C45 0.4243(2) 1.03739(17) 1.10308(13) 0.0286(5) Uani d . 1 . .
    H H45 0.5102 1.0520 1.1449 0.034 Uiso calc R 1 . .
    C C46 0.3771(2) 1.11341(17) 1.10059(13) 0.0313(5) Uani d . 1 . .
    H H46 0.4300 1.1803 1.1407 0.038 Uiso calc R 1 . .
    C C47 0.2520(2) 1.09162(17) 1.03929(13) 0.0302(5) Uani d . 1 . .
    H H47 0.2199 1.1439 1.0366 0.036 Uiso calc R 1 . .
    C C48 0.1736(2) 0.99370(16) 0.98195(13) 0.0279(5) Uani d . 1 . .
    H H48 0.0873 0.9794 0.9406 0.033 Uiso calc R 1 . .
loop_
    _atom_site_aniso_label
    _atom_site_aniso_U_11
    _atom_site_aniso_U_22
    _atom_site_aniso_U_33
    _atom_site_aniso_U_12
    _atom_site_aniso_U_13
    _atom_site_aniso_U_23
    Cl1 0.0300(3) 0.0328(3) 0.0256(3) 0.0151(2) 0.0060(2) 0.0043(2)
    Cl2 0.0398(3) 0.0298(3) 0.0227(3) 0.0145(3) 0.0059(2) 0.0056(2)
    O1 0.0273(8) 0.0225(8) 0.0304(8) 0.0101(7) 0.0088(6) 0.0127(6)
    O2 0.0203(7) 0.0238(8) 0.0245(7) 0.0041(6) 0.0025(5) 0.0060(6)
    N1 0.0191(9) 0.0228(10) 0.0223(8) 0.0083(8) 0.0006(6) 0.0050(7)
    N2 0.0218(9) 0.0254(10) 0.0269(9) 0.0048(8) 0.0048(7) 0.0062(7)
    N3 0.0176(9) 0.0247(10) 0.0246(9) 0.0065(8) 0.0023(7) 0.0020(7)
    N4 0.0220(9) 0.0218(10) 0.0260(9) 0.0075(8) 0.0031(7) 0.0020(7)
    N5 0.0236(9) 0.0216(10) 0.0213(8) 0.0098(8) 0.0010(7) 0.0060(7)
    N6 0.0314(10) 0.0224(10) 0.0240(9) 0.0136(8) 0.0074(7) 0.0100(7)
    N7 0.0289(10) 0.0198(9) 0.0201(8) 0.0131(8) 0.0030(7) 0.0071(7)
    N8 0.0252(9) 0.0193(9) 0.0227(8) 0.0101(8) 0.0032(7) 0.0083(7)
    C1 0.0212(10) 0.0249(11) 0.0203(10) 0.0126(9) -0.0013(7) 0.0073(8)
    C2 0.0211(11) 0.0236(11) 0.0233(10) 0.0090(9) -0.0012(8) 0.0083(8)
    C3 0.0265(11) 0.0286(12) 0.0199(10) 0.0161(10) 0.0038(8) 0.0076(8)
    C4 0.0350(13) 0.0218(12) 0.0249(11) 0.0137(10) -0.0007(9) 0.0042(8)
    C5 0.0301(12) 0.0199(11) 0.0304(11) 0.0074(9) 0.0017(9) 0.0090(9)
    C6 0.0237(11) 0.0255(12) 0.0234(10) 0.0125(9) 0.0030(8) 0.0107(8)
    C7 0.0230(11) 0.0232(11) 0.0226(10) 0.0087(9) 0.0055(8) 0.0086(8)
    C8 0.0207(11) 0.0389(14) 0.0228(10) 0.0115(10) 0.0030(8) 0.0088(9)
    C9 0.0236(11) 0.0329(13) 0.0245(10) 0.0143(10) 0.0051(8) 0.0101(9)
    C10 0.0239(11) 0.0225(11) 0.0213(10) 0.0087(9) 0.0077(8) 0.0068(8)
    C11 0.0182(10) 0.0226(11) 0.0196(9) 0.0062(9) 0.0036(7) 0.0061(8)
    C12 0.0187(10) 0.0229(11) 0.0216(10) 0.0078(9) 0.0025(7) 0.0097(8)
    C13 0.0233(11) 0.0273(12) 0.0226(10) 0.0048(9) 0.0039(8) 0.0067(9)
    C14 0.0189(11) 0.0278(13) 0.0330(11) 0.0094(9) -0.0001(8) 0.0000(9)
    C15 0.0211(11) 0.0295(13) 0.0248(10) 0.0084(9) 0.0046(8) 0.0048(9)
    C16 0.0174(10) 0.0268(12) 0.0308(11) 0.0070(9) 0.0025(8) 0.0017(9)
    C17 0.0268(12) 0.0231(12) 0.0284(11) 0.0069(10) 0.0066(9) 0.0026(9)
    C18 0.0446(15) 0.0251(13) 0.0303(12) 0.0113(11) 0.0112(10) 0.0061(9)
    C19 0.0288(12) 0.0280(12) 0.0220(10) 0.0088(10) 0.0110(8) 0.0061(9)
    C20 0.0304(13) 0.0361(14) 0.0253(11) 0.0086(11) 0.0085(9) 0.0079(9)
    C21 0.0511(16) 0.0411(16) 0.0432(14) 0.0258(13) 0.0256(12) 0.0227(12)
    C22 0.0585(18) 0.0264(14) 0.0490(15) 0.0109(13) 0.0326(13) 0.0077(11)
    C23 0.0328(14) 0.0386(16) 0.0348(13) -0.0027(12) 0.0079(10) -0.0077(11)
    C24 0.0261(12) 0.0428(15) 0.0320(12) 0.0101(11) 0.0045(9) 0.0044(10)
    C25 0.0196(10) 0.0216(11) 0.0201(10) 0.0096(9) -0.0023(7) 0.0053(8)
    C26 0.0236(11) 0.0228(11) 0.0232(10) 0.0093(9) -0.0008(8) 0.0088(8)
    C27 0.0254(11) 0.0282(12) 0.0165(9) 0.0128(9) -0.0002(8) 0.0057(8)
    C28 0.0262(11) 0.0209(11) 0.0237(10) 0.0108(9) -0.0023(8) 0.0021(8)
    C29 0.0189(10) 0.0201(11) 0.0268(11) 0.0039(9) -0.0033(8) 0.0068(8)
    C30 0.0193(10) 0.0248(12) 0.0208(10) 0.0080(9) -0.0007(7) 0.0057(8)
    C31 0.0227(11) 0.0250(12) 0.0197(10) 0.0094(9) 0.0061(8) 0.0070(8)
    C32 0.0337(12) 0.0309(13) 0.0257(11) 0.0193(10) 0.0081(9) 0.0132(9)
    C33 0.0222(11) 0.0309(12) 0.0226(10) 0.0119(9) 0.0037(8) 0.0110(9)
    C34 0.0223(11) 0.0237(11) 0.0203(10) 0.0086(9) 0.0056(8) 0.0073(8)
    C35 0.0211(10) 0.0215(11) 0.0209(10) 0.0097(9) 0.0057(7) 0.0080(8)
    C36 0.0171(10) 0.0214(11) 0.0240(10) 0.0067(9) 0.0029(7) 0.0079(8)
    C37 0.0273(11) 0.0219(11) 0.0251(10) 0.0120(9) 0.0087(8) 0.0097(8)
    C38 0.0321(12) 0.0222(11) 0.0207(10) 0.0137(10) 0.0005(8) 0.0072(8)
    C39 0.0276(11) 0.0241(12) 0.0210(10) 0.0120(9) 0.0048(8) 0.0073(8)
    C40 0.0272(11) 0.0234(11) 0.0211(10) 0.0117(9) 0.0047(8) 0.0093(8)
    C41 0.0273(12) 0.0214(11) 0.0257(10) 0.0091(9) 0.0040(8) 0.0075(8)
    C42 0.0294(12) 0.0228(12) 0.0272(11) 0.0085(10) 0.0074(8) 0.0062(9)
    C43 0.0273(12) 0.0263(12) 0.0206(10) 0.0111(10) 0.0078(8) 0.0074(8)
    C44 0.0285(12) 0.0297(13) 0.0278(11) 0.0144(10) 0.0100(8) 0.0146(9)
    C45 0.0247(12) 0.0361(14) 0.0237(10) 0.0091(10) 0.0051(8) 0.0112(9)
    C46 0.0299(13) 0.0275(13) 0.0290(11) 0.0078(10) 0.0084(9) 0.0026(9)
    C47 0.0346(13) 0.0259(12) 0.0301(11) 0.0152(10) 0.0064(9) 0.0059(9)
    C48 0.0292(12) 0.0265(12) 0.0273(11) 0.0122(10) 0.0030(8) 0.0077(9)
_geom_special_details
;
All e.s.d.'s (except the e.s.d. in the dihedral angle between two l.s. planes)
are estimated using the full covariance matrix. The cell e.s.d.'s are taken
into account individually in the estimation of e.s.d.'s in distances, angles
and torsion angles; correlations between e.s.d.'s in cell parameters are only
used when they are defined by crystal symmetry. An approximate (isotropic)
treatment of cell e.s.d.'s is used for estimating e.s.d.'s involving l.s.
planes.
;
loop_
    _geom_bond_atom_site_label_1
    _geom_bond_atom_site_label_2
    _geom_bond_site_symmetry_2
    _geom_bond_distance
    _geom_bond_publ_flag
    Cl1 C3 . 1.745(2) ?
    Cl2 C27 . 1.7442(19) ?
    O1 C7 . 1.381(2) ?
    O1 C6 . 1.408(2) ?
    O2 C31 . 1.393(2) ?
    O2 C30 . 1.410(2) ?
    N1 C12 . 1.297(3) ?
    N1 C1 . 1.401(2) ?
    N2 C7 . 1.326(3) ?
    N2 C8 . 1.338(3) ?
    N3 C12 . 1.363(2) ?
    N3 C14 . 1.466(3) ?
    N3 C13 . 1.469(2) ?
    N4 C16 . 1.463(2) ?
    N4 C17 . 1.467(3) ?
    N4 C15 . 1.470(3) ?
    N5 C36 . 1.301(2) ?
    N5 C25 . 1.406(2) ?
    N6 C31 . 1.320(3) ?
    N6 C32 . 1.348(3) ?
    N7 C36 . 1.369(3) ?
    N7 C38 . 1.462(3) ?
    N7 C37 . 1.472(2) ?
    N8 C41 . 1.464(2) ?
    N8 C39 . 1.466(3) ?
    N8 C40 . 1.467(2) ?
    C1 C6 . 1.402(3) ?
    C1 C2 . 1.405(3) ?
    C2 C3 . 1.387(3) ?
    C2 H2 . 0.9500 ?
    C3 C4 . 1.380(3) ?
    C4 C5 . 1.391(3) ?
    C4 H4 . 0.9500 ?
    C5 C6 . 1.384(3) ?
    C5 H5 . 0.9500 ?
    C7 C11 . 1.395(3) ?
    C8 C9 . 1.384(3) ?
    C8 H8 . 0.9500 ?
    C9 C10 . 1.393(3) ?
    C9 H9 . 0.9500 ?
    C10 C11 . 1.384(3) ?
    C10 H10 . 0.9500 ?
    C11 C12 . 1.495(3) ?
    C13 C15 . 1.506(3) ?
    C13 H13A . 0.9900 ?
    C13 H13B . 0.9900 ?
    C14 C16 . 1.520(3) ?
    C14 H14A . 0.9900 ?
    C14 H14B . 0.9900 ?
    C15 H15A . 0.9900 ?
    C15 H15B . 0.9900 ?
    C16 H16A . 0.9900 ?
    C16 H16B . 0.9900 ?
    C17 C18 . 1.521(3) ?
    C17 H17A . 0.9900 ?
    C17 H17B . 0.9900 ?
    C18 C19 . 1.501(3) ?
    C18 H18A . 0.9900 ?
    C18 H18B . 0.9900 ?
    C19 C20 . 1.388(3) ?
    C19 C24 . 1.389(3) ?
    C20 C21 . 1.381(3) ?
    C20 H20 . 0.9500 ?
    C21 C22 . 1.373(4) ?
    C21 H21 . 0.9500 ?
    C22 C23 . 1.386(4) ?
    C22 H22 . 0.9500 ?
    C23 C24 . 1.392(3) ?
    C23 H23 . 0.9500 ?
    C24 H24 . 0.9500 ?
    C25 C26 . 1.398(3) ?
    C25 C30 . 1.405(3) ?
    C26 C27 . 1.385(3) ?
    C26 H26 . 0.9500 ?
    C27 C28 . 1.385(3) ?
    C28 C29 . 1.389(3) ?
    C28 H28 . 0.9500 ?
    C29 C30 . 1.379(3) ?
    C29 H29 . 0.9500 ?
    C31 C35 . 1.390(3) ?
    C32 C33 . 1.380(3) ?
    C32 H32 . 0.9500 ?
    C33 C34 . 1.387(3) ?
    C33 H33 . 0.9500 ?
    C34 C35 . 1.391(3) ?
    C34 H34 . 0.9500 ?
    C35 C36 . 1.486(3) ?
    C37 C39 . 1.508(3) ?
    C37 H37A . 0.9900 ?
    C37 H37B . 0.9900 ?
    C38 C40 . 1.517(3) ?
    C38 H38A . 0.9900 ?
    C38 H38B . 0.9900 ?
    C39 H39A . 0.9900 ?
    C39 H39B . 0.9900 ?
    C40 H40A . 0.9900 ?
    C40 H40B . 0.9900 ?
    C41 C42 . 1.524(3) ?
    C41 H41A . 0.9900 ?
    C41 H41B . 0.9900 ?
    C42 C43 . 1.510(3) ?
    C42 H42A . 0.9900 ?
    C42 H42B . 0.9900 ?
    C43 C48 . 1.388(3) ?
    C43 C44 . 1.394(3) ?
    C44 C45 . 1.392(3) ?
    C44 H44 . 0.9500 ?
    C45 C46 . 1.379(3) ?
    C45 H45 . 0.9500 ?
    C46 C47 . 1.386(3) ?
    C46 H46 . 0.9500 ?
    C47 C48 . 1.385(3) ?
    C47 H47 . 0.9500 ?
    C48 H48 . 0.9500 ?
loop_
    _geom_angle_atom_site_label_1
    _geom_angle_atom_site_label_2
    _geom_angle_atom_site_label_3
    _geom_angle_site_symmetry_1
    _geom_angle_site_symmetry_3
    _geom_angle
    _geom_angle_publ_flag
    C7 O1 C6 . . 108.51(15) ?
    C31 O2 C30 . . 107.85(14) ?
    C12 N1 C1 . . 122.45(17) ?
    C7 N2 C8 . . 116.26(19) ?
    C12 N3 C14 . . 119.65(17) ?
    C12 N3 C13 . . 122.36(17) ?
    C14 N3 C13 . . 111.97(15) ?
    C16 N4 C17 . . 109.81(16) ?
    C16 N4 C15 . . 108.62(15) ?
    C17 N4 C15 . . 111.58(17) ?
    C36 N5 C25 . . 121.46(18) ?
    C31 N6 C32 . . 116.07(18) ?
    C36 N7 C38 . . 120.12(15) ?
    C36 N7 C37 . . 120.21(17) ?
    C38 N7 C37 . . 112.65(16) ?
    C41 N8 C39 . . 110.58(15) ?
    C41 N8 C40 . . 110.43(16) ?
    C39 N8 C40 . . 107.81(16) ?
    N1 C1 C6 . . 124.50(18) ?
    N1 C1 C2 . . 117.77(18) ?
    C6 C1 C2 . . 117.31(18) ?
    C3 C2 C1 . . 119.8(2) ?
    C3 C2 H2 . . 120.1 ?
    C1 C2 H2 . . 120.1 ?
    C4 C3 C2 . . 122.16(19) ?
    C4 C3 Cl1 . . 118.81(15) ?
    C2 C3 Cl1 . . 119.03(17) ?
    C3 C4 C5 . . 118.86(19) ?
    C3 C4 H4 . . 120.6 ?
    C5 C4 H4 . . 120.6 ?
    C6 C5 C4 . . 119.4(2) ?
    C6 C5 H5 . . 120.3 ?
    C4 C5 H5 . . 120.3 ?
    C5 C6 C1 . . 122.44(19) ?
    C5 C6 O1 . . 118.19(19) ?
    C1 C6 O1 . . 119.34(17) ?
    N2 C7 O1 . . 116.16(19) ?
    N2 C7 C11 . . 125.0(2) ?
    O1 C7 C11 . . 118.86(18) ?
    N2 C8 C9 . . 124.1(2) ?
    N2 C8 H8 . . 117.9 ?
    C9 C8 H8 . . 117.9 ?
    C8 C9 C10 . . 118.2(2) ?
    C8 C9 H9 . . 120.9 ?
    C10 C9 H9 . . 120.9 ?
    C11 C10 C9 . . 119.0(2) ?
    C11 C10 H10 . . 120.5 ?
    C9 C10 H10 . . 120.5 ?
    C10 C11 C7 . . 117.41(18) ?
    C10 C11 C12 . . 122.08(19) ?
    C7 C11 C12 . . 120.12(19) ?
    N1 C12 N3 . . 119.41(18) ?
    N1 C12 C11 . . 123.82(17) ?
    N3 C12 C11 . . 116.22(17) ?
    N3 C13 C15 . . 109.85(17) ?
    N3 C13 H13A . . 109.7 ?
    C15 C13 H13A . . 109.7 ?
    N3 C13 H13B . . 109.7 ?
    C15 C13 H13B . . 109.7 ?
    H13A C13 H13B . . 108.2 ?
    N3 C14 C16 . . 109.06(17) ?
    N3 C14 H14A . . 109.9 ?
    C16 C14 H14A . . 109.9 ?
    N3 C14 H14B . . 109.9 ?
    C16 C14 H14B . . 109.9 ?
    H14A C14 H14B . . 108.3 ?
    N4 C15 C13 . . 111.03(18) ?
    N4 C15 H15A . . 109.4 ?
    C13 C15 H15A . . 109.4 ?
    N4 C15 H15B . . 109.4 ?
    C13 C15 H15B . . 109.4 ?
    H15A C15 H15B . . 108.0 ?
    N4 C16 C14 . . 112.14(18) ?
    N4 C16 H16A . . 109.2 ?
    C14 C16 H16A . . 109.2 ?
    N4 C16 H16B . . 109.2 ?
    C14 C16 H16B . . 109.2 ?
    H16A C16 H16B . . 107.9 ?
    N4 C17 C18 . . 113.11(18) ?
    N4 C17 H17A . . 109.0 ?
    C18 C17 H17A . . 109.0 ?
    N4 C17 H17B . . 109.0 ?
    C18 C17 H17B . . 109.0 ?
    H17A C17 H17B . . 107.8 ?
    C19 C18 C17 . . 111.98(18) ?
    C19 C18 H18A . . 109.2 ?
    C17 C18 H18A . . 109.2 ?
    C19 C18 H18B . . 109.2 ?
    C17 C18 H18B . . 109.2 ?
    H18A C18 H18B . . 107.9 ?
    C20 C19 C24 . . 117.9(2) ?
    C20 C19 C18 . . 120.6(2) ?
    C24 C19 C18 . . 121.5(2) ?
    C21 C20 C19 . . 121.6(2) ?
    C21 C20 H20 . . 119.2 ?
    C19 C20 H20 . . 119.2 ?
    C22 C21 C20 . . 120.0(3) ?
    C22 C21 H21 . . 120.0 ?
    C20 C21 H21 . . 120.0 ?
    C21 C22 C23 . . 119.7(2) ?
    C21 C22 H22 . . 120.1 ?
    C23 C22 H22 . . 120.1 ?
    C22 C23 C24 . . 120.0(2) ?
    C22 C23 H23 . . 120.0 ?
    C24 C23 H23 . . 120.0 ?
    C19 C24 C23 . . 120.8(2) ?
    C19 C24 H24 . . 119.6 ?
    C23 C24 H24 . . 119.6 ?
    C26 C25 C30 . . 117.01(18) ?
    C26 C25 N5 . . 118.53(18) ?
    C30 C25 N5 . . 124.21(17) ?
    C27 C26 C25 . . 119.9(2) ?
    C27 C26 H26 . . 120.0 ?
    C25 C26 H26 . . 120.0 ?
    C26 C27 C28 . . 122.30(19) ?
    C26 C27 Cl2 . . 119.27(17) ?
    C28 C27 Cl2 . . 118.42(15) ?
    C27 C28 C29 . . 118.42(18) ?
    C27 C28 H28 . . 120.8 ?
    C29 C28 H28 . . 120.8 ?
    C30 C29 C28 . . 119.5(2) ?
    C30 C29 H29 . . 120.3 ?
    C28 C29 H29 . . 120.3 ?
    C29 C30 C25 . . 122.73(18) ?
    C29 C30 O2 . . 118.25(18) ?
    C25 C30 O2 . . 119.02(17) ?
    N6 C31 C35 . . 125.67(19) ?
    N6 C31 O2 . . 116.04(18) ?
    C35 C31 O2 . . 118.28(18) ?
    N6 C32 C33 . . 123.6(2) ?
    N6 C32 H32 . . 118.2 ?
    C33 C32 H32 . . 118.2 ?
    C32 C33 C34 . . 118.69(19) ?
    C32 C33 H33 . . 120.7 ?
    C34 C33 H33 . . 120.7 ?
    C33 C34 C35 . . 119.05(19) ?
    C33 C34 H34 . . 120.5 ?
    C35 C34 H34 . . 120.5 ?
    C31 C35 C34 . . 116.89(19) ?
    C31 C35 C36 . . 120.65(17) ?
    C34 C35 C36 . . 122.14(19) ?
    N5 C36 N7 . . 119.44(19) ?
    N5 C36 C35 . . 124.18(18) ?
    N7 C36 C35 . . 115.85(16) ?
    N7 C37 C39 . . 110.22(16) ?
    N7 C37 H37A . . 109.6 ?
    C39 C37 H37A . . 109.6 ?
    N7 C37 H37B . . 109.6 ?
    C39 C37 H37B . . 109.6 ?
    H37A C37 H37B . . 108.1 ?
    N7 C38 C40 . . 108.73(15) ?
    N7 C38 H38A . . 109.9 ?
    C40 C38 H38A . . 109.9 ?
    N7 C38 H38B . . 109.9 ?
    C40 C38 H38B . . 109.9 ?
    H38A C38 H38B . . 108.3 ?
    N8 C39 C37 . . 110.54(16) ?
    N8 C39 H39A . . 109.5 ?
    C37 C39 H39A . . 109.5 ?
    N8 C39 H39B . . 109.5 ?
    C37 C39 H39B . . 109.5 ?
    H39A C39 H39B . . 108.1 ?
    N8 C40 C38 . . 111.45(16) ?
    N8 C40 H40A . . 109.3 ?
    C38 C40 H40A . . 109.3 ?
    N8 C40 H40B . . 109.3 ?
    C38 C40 H40B . . 109.3 ?
    H40A C40 H40B . . 108.0 ?
    N8 C41 C42 . . 113.44(17) ?
    N8 C41 H41A . . 108.9 ?
    C42 C41 H41A . . 108.9 ?
    N8 C41 H41B . . 108.9 ?
    C42 C41 H41B . . 108.9 ?
    H41A C41 H41B . . 107.7 ?
    C43 C42 C41 . . 112.03(17) ?
    C43 C42 H42A . . 109.2 ?
    C41 C42 H42A . . 109.2 ?
    C43 C42 H42B . . 109.2 ?
    C41 C42 H42B . . 109.2 ?
    H42A C42 H42B . . 107.9 ?
    C48 C43 C44 . . 118.2(2) ?
    C48 C43 C42 . . 121.78(19) ?
    C44 C43 C42 . . 120.0(2) ?
    C45 C44 C43 . . 120.7(2) ?
    C45 C44 H44 . . 119.7 ?
    C43 C44 H44 . . 119.7 ?
    C46 C45 C44 . . 120.2(2) ?
    C46 C45 H45 . . 119.9 ?
    C44 C45 H45 . . 119.9 ?
    C45 C46 C47 . . 119.6(2) ?
    C45 C46 H46 . . 120.2 ?
    C47 C46 H46 . . 120.2 ?
    C48 C47 C46 . . 120.1(2) ?
    C48 C47 H47 . . 119.9 ?
    C46 C47 H47 . . 119.9 ?
    C47 C48 C43 . . 121.1(2) ?
    C47 C48 H48 . . 119.4 ?
    C43 C48 H48 . . 119.4 ?
