# Supplementary material for: 8-Chloro-5-(4-phenethylpiperazin-1-­yl)pyrido[2,3-b][1,5]benzoxazepine
Source: Acta Crystallogr Sect E Struct Rep Online. 2008 Sep 6;64(Pt 10):o1865–6. doi: 10.1107/S1600536808027062 (PMC2959242; doi:10.1107/S1600536808027062)
Supplement: Supplementary file 2 [file e-64-o1865-Isup2.hkl]

# 
# h,k,l, Fc-squared, Fo-squared, sigma(Fo-squared) and status flag 
# 
data_I
_shelx_title ' k20-06 in P-1' 
_shelx_refln_list_code          4 
_shelx_F_calc_maximum      196.29 
_exptl_crystal_F_000       880.00 
_reflns_d_resolution_high  0.7697 
 
loop_ 
 _symmetry_equiv_pos_as_xyz 
 'x, y, z' 
 '-x, -y, -z' 
 
_cell_length_a     9.9253 
_cell_length_b    15.0549 
_cell_length_c    15.9996 
_cell_angle_alpha 107.774 
_cell_angle_beta   95.487 
_cell_angle_gamma 108.783 
 
_shelx_F_squared_multiplier     1.000 
 
loop_ 
 _refln_index_h 
 _refln_index_k 
 _refln_index_l 
 _refln_F_squared_calc 
 _refln_F_squared_meas 
 _refln_F_squared_sigma 
 _refln_observed_status 
   1   0   0      588.82      647.28     29.75 o 
   2   0   0    11739.38    12600.37    515.94 o 
   3   0   0     1344.62     1318.17     64.92 o 
   4   0   0     3905.53     4235.91    169.92 o 
   5   0   0      237.31      271.80     26.70 o 
   6   0   0      145.93      152.19     21.12 o 
   7   0   0      435.11      447.87     20.24 o 
   8   0   0       40.74       27.28     11.04 o 
   9   0   0      361.77      388.27     55.96 o 
  10   0   0       94.22      128.72     18.22 o 
  11   0   0       36.24       56.97     23.22 o 
 -12   1   0        1.17       13.44     25.47 o 
 -11   1   0      332.56      394.52     31.35 o 
 -10   1   0       89.20      100.01     15.57 o 
  -9   1   0       44.98       45.78     11.87 o 
  -8   1   0      436.20      467.67     27.91 o 
  -7   1   0      515.20      553.00     22.98 o 
  -6   1   0       39.25       40.04     14.63 o 
  -5   1   0     3788.19     4557.25    177.85 o 
  -4   1   0     3390.99     3993.38    184.17 o 
  -3   1   0     3825.56     4044.47    194.47 o 
  -2   1   0      857.82      998.86     26.58 o 
  -1   1   0       36.69       31.59      4.04 o 
   0   1   0        7.75        5.66      0.88 o 
   1   1   0      815.30      837.75     14.87 o 
   2   1   0      482.78      524.72     17.30 o 
   3   1   0        4.54        5.15      1.32 o 
   4   1   0     4821.10     5926.76    199.03 o 
   5   1   0      989.23     1153.64     35.45 o 
   6   1   0      131.98      105.66     11.56 o 
   7   1   0      400.91      425.07     20.51 o 
   8   1   0      358.22      430.42     23.64 o 
   9   1   0       19.75       19.62     14.95 o 
  10   1   0        5.65      -17.40     17.40 o 
  11   1   0        0.24       53.75     23.69 o 
 -12   2   0        8.78      -22.63     22.63 o 
 -11   2   0        8.14       14.97     18.64 o 
 -10   2   0      207.56      182.71     29.63 o 
  -9   2   0      598.56      672.36     30.59 o 
  -8   2   0       88.18      101.87     12.87 o 
  -7   2   0      973.62     1051.33     35.85 o 
  -6   2   0      441.64      479.94     40.82 o 
  -5   2   0      721.07      659.83     53.09 o 
  -4   2   0        3.69        4.50      2.75 o 
  -3   2   0       94.82       84.14      7.73 o 
  -2   2   0     1188.88      996.76    117.35 o 
  -1   2   0     6158.73     5862.56    133.02 o 
   0   2   0      986.69     1009.76     25.01 o 
   1   2   0     5540.71     5632.92    255.25 o 
   2   2   0     8304.93     8857.86    210.15 o 
   3   2   0     5932.00     6744.26    141.86 o 
   4   2   0       72.71       79.02      7.08 o 
   5   2   0     1824.13     1998.51     68.62 o 
   6   2   0      302.82      339.96     18.75 o 
   7   2   0      460.67      464.50     21.94 o 
   8   2   0       22.46       13.44     12.42 o 
   9   2   0        8.25       11.01     11.07 o 
  10   2   0       54.98       29.07     21.09 o 
  11   2   0        3.61       -9.20     22.82 o 
 -12   3   0      314.65      335.48     28.67 o 
 -11   3   0      210.10      221.30     24.32 o 
 -10   3   0        6.76       14.32     14.57 o 
  -9   3   0      192.88      193.20     18.18 o 
  -8   3   0      292.61      258.52     21.49 o 
  -7   3   0      153.53      172.75     17.64 o 
  -6   3   0      445.66      399.58     41.44 o 
  -5   3   0     1306.36     1356.34     75.54 o 
  -4   3   0     1267.26     1371.95     36.23 o 
  -3   3   0       33.87       30.89      4.58 o 
  -2   3   0     2766.39     2955.87     69.81 o 
  -1   3   0     6408.33     6017.30    137.09 o 
   0   3   0      338.15      309.21     20.19 o 
   1   3   0     2333.90     2472.30     92.60 o 
   2   3   0      357.84      363.14      9.76 o 
   3   3   0      950.03     1011.35     38.15 o 
   4   3   0     1129.55     1035.60     61.26 o 
   5   3   0      208.69      221.22      6.13 o 
   6   3   0      337.82      358.63     17.58 o 
   7   3   0      352.27      309.53     19.84 o 
   8   3   0      641.58      696.77     38.51 o 
   9   3   0       16.30       14.51     14.80 o 
  10   3   0       61.58       68.78     31.83 o 
  11   3   0        8.81       -3.55     21.53 o 
 -12   4   0      472.25      570.77     76.50 o 
 -11   4   0      310.34      349.71     27.23 o 
 -10   4   0      258.00      286.91     26.15 o 
  -9   4   0        1.78        9.95      8.79 o 
  -8   4   0      156.82      153.77     31.72 o 
  -7   4   0       82.62       84.94     10.24 o 
  -6   4   0      656.35      648.44     77.97 o 
  -5   4   0       49.92       68.21      8.35 o 
  -4   4   0      262.16      197.17     24.54 o 
  -3   4   0       24.23       27.56      5.31 o 
  -2   4   0      264.30      273.07     10.25 o 
  -1   4   0      104.61       98.36      6.76 o 
   0   4   0     5193.33     5636.83    200.16 o 
   1   4   0      573.53      509.71     26.86 o 
   2   4   0      478.44      521.91     21.81 o 
   3   4   0      472.91      522.42     16.47 o 
   4   4   0        0.05        0.89      6.20 o 
   5   4   0      622.34      541.34     17.62 o 
   6   4   0      847.58      879.65     32.50 o 
   7   4   0     1614.43     1806.07    109.14 o 
   8   4   0       45.46       42.36     15.33 o 
   9   4   0       57.46       61.72     19.37 o 
  10   4   0      211.26      281.32     30.95 o 
 -12   5   0       52.33       41.84     22.81 o 
 -11   5   0      170.74      135.49     17.93 o 
 -10   5   0     1292.88     1423.73     71.44 o 
  -9   5   0       26.65       30.79      9.72 o 
  -8   5   0     1787.35     1801.24    205.15 o 
  -7   5   0     1769.80     1863.54    224.29 o 
  -6   5   0      597.00      571.02     98.06 o 
  -4   5   0        0.38        2.66      3.29 o 
  -3   5   0     3129.07     3274.90     77.82 o 
  -2   5   0      222.65      242.67     11.26 o 
  -1   5   0     2428.13     2473.23     75.13 o 
   0   5   0      178.54      147.84     10.84 o 
   1   5   0        1.05        0.95      2.82 o 
   2   5   0       15.99       17.69      3.92 o 
   3   5   0        1.57        3.36      6.77 o 
   4   5   0      319.21      314.80     20.39 o 
   5   5   0       20.81       18.58      4.17 o 
   6   5   0       87.04       77.67      4.73 o 
   7   5   0      449.92      493.63     30.11 o 
   8   5   0      751.72      828.96     35.94 o 
   9   5   0      114.76       92.35     21.34 o 
  10   5   0       39.92       31.84     25.18 o 
 -12   6   0       23.08       22.43     16.46 o 
 -11   6   0       50.60       54.21     14.68 o 
 -10   6   0      179.29      188.81     20.81 o 
  -9   6   0       40.09       50.44     13.48 o 
  -8   6   0      340.93      349.02     27.32 o 
  -7   6   0       71.20       81.83     18.08 o 
  -4   6   0      505.60      568.22     22.00 o 
  -3   6   0      171.16      164.75      9.42 o 
  -2   6   0     1520.90     1497.96     50.20 o 
  -1   6   0     4165.09     4383.52    147.15 o 
   0   6   0      864.29      866.86     55.55 o 
   1   6   0     4512.98     5021.45    240.08 o 
   2   6   0      959.41      873.92     78.30 o 
   3   6   0     1148.61     1168.53    127.48 o 
   4   6   0       77.07       64.70     11.23 o 
   5   6   0      534.41      495.43     21.25 o 
   6   6   0      824.15      891.82     54.63 o 
   7   6   0      681.79      710.16     89.63 o 
   8   6   0       31.06       53.32     18.08 o 
   9   6   0       10.32       11.05     27.91 o 
 -12   7   0      270.03      272.64     28.34 o 
 -11   7   0        8.24       12.42     18.29 o 
 -10   7   0      209.30      189.73     20.57 o 
  -9   7   0      637.26      584.20     50.43 o 
  -7   7   0       78.00       72.77     18.56 o 
  -6   7   0       33.61       32.94      8.71 o 
  -4   7   0     1601.95     1808.20     71.37 o 
  -3   7   0      355.65      329.39     16.16 o 
  -2   7   0      598.23      558.79     48.31 o 
  -1   7   0     2180.66     2569.49     50.36 o 
   0   7   0       41.92       39.96      5.02 o 
   1   7   0      240.87      185.78     12.10 o 
   2   7   0      105.08      109.44     10.48 o 
   3   7   0        5.06        5.56      8.68 o 
   4   7   0        2.65        2.44      6.85 o 
   5   7   0       24.43       28.10     12.29 o 
   6   7   0      169.83      129.68     29.34 o 
   7   7   0       29.99       26.52     16.98 o 
   8   7   0        6.70       24.11     18.76 o 
   9   7   0        9.87       10.10     17.92 o 
 -12   8   0        2.25      -11.62     20.46 o 
 -11   8   0      273.71      262.78     28.02 o 
 -10   8   0      245.15      288.56     84.97 o 
  -9   8   0      130.74      125.45     16.20 o 
  -8   8   0       76.44       71.47     12.28 o 
  -7   8   0       22.15        9.95      9.98 o 
  -4   8   0     1247.25     1486.54    130.12 o 
  -3   8   0      700.34      711.02     19.46 o 
  -1   8   0      116.81      135.79      8.78 o 
   0   8   0      408.86      346.08     45.58 o 
   1   8   0     1292.32     1056.13    156.37 o 
   2   8   0       15.81       10.83      8.79 o 
   3   8   0     1417.60     1387.10    169.36 o 
   4   8   0        2.09        5.19      7.72 o 
   5   8   0      247.69      278.67     43.75 o 
   6   8   0      267.02      258.49     47.60 o 
   7   8   0       26.86        5.59     12.49 o 
   8   8   0      120.27      135.16     43.93 o 
 -12   9   0      147.28      150.89     21.23 o 
 -11   9   0       70.33       54.25     19.82 o 
 -10   9   0      195.62      174.69     18.15 o 
  -9   9   0      619.14      601.54     96.38 o 
  -8   9   0       39.33       26.03     12.31 o 
  -6   9   0      141.01      138.93     30.11 o 
  -5   9   0      407.68      485.04     28.38 o 
  -4   9   0      307.04      341.41     21.27 o 
  -2   9   0        0.67       -4.93     11.55 o 
  -1   9   0       30.30       29.51      2.77 o 
   0   9   0      558.80      584.09     19.38 o 
   1   9   0        0.88        3.89      9.02 o 
   3   9   0      174.57      184.24     41.04 o 
   4   9   0      173.06      172.97     16.80 o 
   5   9   0       29.42        7.34      9.94 o 
   6   9   0       67.57       60.58     18.85 o 
   7   9   0        0.28        7.78     19.98 o 
   8   9   0        9.09        1.21     16.50 o 
 -12  10   0      155.55      150.61     21.93 o 
 -11  10   0       64.12       43.02     21.38 o 
 -10  10   0        1.94        5.49     11.50 o 
  -9  10   0      141.24      112.35     14.62 o 
  -8  10   0        8.32        8.87     10.62 o 
  -7  10   0      414.27      406.56     28.83 o 
  -6  10   0       54.84       62.04     12.26 o 
  -5  10   0      765.52      970.12     89.01 o 
  -4  10   0       28.69       27.36      5.68 o 
  -3  10   0       59.44       49.00     12.03 o 
  -2  10   0      151.00      151.97     16.36 o 
  -1  10   0      222.02      198.85     24.22 o 
   0  10   0      823.59      944.77     93.41 o 
   1  10   0       47.96       13.70     26.15 o 
   2  10   0       42.28       41.47     13.24 o 
   3  10   0       59.78       57.34     11.14 o 
   4  10   0       84.66       65.42     12.99 o 
   5  10   0        8.41      -14.01     14.01 o 
   6  10   0      103.16      104.79     28.75 o 
   7  10   0       21.20       25.65     16.95 o 
 -12  11   0      190.32      168.84     29.33 o 
 -11  11   0       85.97       88.35     34.88 o 
 -10  11   0       20.35       -4.39     12.11 o 
  -9  11   0      324.28      306.15     59.92 o 
  -8  11   0       79.37       61.19     14.98 o 
  -7  11   0       33.16       11.44     11.96 o 
  -6  11   0       24.89       11.69     10.38 o 
  -5  11   0      403.77      433.01     17.35 o 
  -4  11   0       76.82       55.38     15.84 o 
  -3  11   0      147.60      141.41     16.87 o 
  -2  11   0      532.38      506.75     29.93 o 
  -1  11   0        2.85        0.42      6.13 o 
   0  11   0      639.03      678.01     58.27 o 
   1  11   0       18.33        9.31     11.59 o 
   2  11   0      652.15      662.98     69.83 o 
   3  11   0      120.71      134.27     18.81 o 
   4  11   0      587.11      590.06     63.52 o 
   5  11   0       32.92       37.71     14.21 o 
   6  11   0       17.06        6.67     21.71 o 
 -12  12   0       60.02       25.63     25.06 o 
 -11  12   0       46.19       50.45     22.80 o 
 -10  12   0      118.64       91.06     19.80 o 
  -9  12   0       89.15       72.89     18.74 o 
  -8  12   0        4.08        2.06     10.20 o 
  -7  12   0       98.62      108.53     51.31 o 
  -6  12   0      466.98      498.04     38.58 o 
  -5  12   0      310.94      358.66     29.56 o 
  -4  12   0       11.33       19.44     11.52 o 
  -3  12   0      269.04      232.49     29.63 o 
  -2  12   0      310.43      303.07     24.57 o 
  -1  12   0      208.53      209.47     30.62 o 
   0  12   0       81.46       58.93      8.06 o 
   2  12   0      399.34      379.91     52.04 o 
   3  12   0       91.59       98.52     14.95 o 
   4  12   0        2.17        4.60     17.27 o 
   5  12   0       78.99       67.31     35.46 o 
   6  12   0       17.39       37.55     24.66 o 
 -11  13   0       56.88       42.26     19.22 o 
 -10  13   0      196.76      183.53     81.74 o 
  -9  13   0     1274.90     1366.95     68.43 o 
  -8  13   0      319.67      266.69     22.25 o 
  -7  13   0       10.83       14.88     10.78 o 
  -6  13   0        5.74       27.14     17.75 o 
  -5  13   0       91.69       91.76     21.12 o 
  -4  13   0      190.51      184.76     23.62 o 
  -3  13   0       94.91       82.73     24.46 o 
  -2  13   0       12.04        8.24     17.13 o 
  -1  13   0      164.12      186.32     14.66 o 
   0  13   0      189.53      187.17     28.73 o 
   1  13   0       17.04       22.54     16.36 o 
   2  13   0       23.36       25.89     12.38 o 
   3  13   0        0.11        0.98     17.74 o 
   4  13   0        3.77       11.58     17.57 o 
   5  13   0        4.61       -7.91     31.06 o 
 -11  14   0       94.85       61.50     21.09 o 
 -10  14   0        3.17       10.04     21.31 o 
  -9  14   0        5.02        6.55     18.74 o 
  -8  14   0      312.61      254.52     54.53 o 
  -7  14   0      229.22      212.46     61.24 o 
  -6  14   0      112.42      129.02     23.84 o 
  -5  14   0       30.48        4.39     13.66 o 
  -4  14   0       30.01        4.99     13.50 o 
  -3  14   0       36.63       42.74     25.74 o 
  -2  14   0       72.93       87.29     17.16 o 
  -1  14   0      215.83      247.23     37.88 o 
   0  14   0       36.38       38.45     24.06 o 
   1  14   0       36.02       26.55     21.71 o 
   2  14   0       10.99       23.59     34.95 o 
   3  14   0      115.25      141.05     52.41 o 
   4  14   0       83.29       38.53     19.34 o 
 -10  15   0      162.40      149.33     62.42 o 
  -9  15   0       20.86       19.43     14.56 o 
  -8  15   0      153.69      144.68     21.89 o 
  -7  15   0      342.56      367.68     35.65 o 
  -6  15   0      225.26      247.84     27.36 o 
  -5  15   0       21.61       -7.26     21.12 o 
  -4  15   0       15.99       12.25     21.64 o 
  -3  15   0       31.27       25.01     15.11 o 
  -2  15   0       85.33       90.88     20.61 o 
  -1  15   0       42.66       70.71     20.83 o 
   0  15   0       36.54       23.49     18.11 o 
   1  15   0       11.28       31.04     23.43 o 
   2  15   0        2.73      -12.62     21.20 o 
   3  15   0      184.91      226.35     68.25 o 
 -10  16   0        3.48       -0.42     17.89 o 
  -9  16   0      112.45       85.87     47.56 o 
  -8  16   0       33.49       76.94     23.76 o 
  -7  16   0       30.67       -3.01     18.04 o 
  -6  16   0      163.07      163.93     32.86 o 
  -5  16   0       89.73       85.91     28.38 o 
  -4  16   0       31.26      -18.34     22.08 o 
  -3  16   0       90.33       86.26     28.24 o 
  -2  16   0      109.36      130.48     25.45 o 
  -1  16   0       62.33       81.54     20.94 o 
   0  16   0       22.09       14.38     20.90 o 
   1  16   0       43.19       47.35     29.19 o 
   2  16   0      110.25      136.58     22.07 o 
  -9  17   0      407.12      336.14     99.46 o 
  -8  17   0       54.97       17.23     30.62 o 
  -7  17   0        0.05        7.33     31.91 o 
  -6  17   0       40.61       76.28     32.35 o 
  -5  17   0       44.40       49.66     29.41 o 
  -4  17   0        2.90       26.99     20.46 o 
  -3  17   0        2.64       -2.93     19.66 o 
  -2  17   0        2.13        9.09     23.32 o 
  -1  17   0        2.82        1.54     33.59 o 
   0  17   0      168.10      229.72     37.26 o 
  -7  18   0       13.60       -1.83     34.11 o 
  -6  18   0       37.43       14.05     22.64 o 
  -5  18   0       11.38        6.69     29.93 o 
  -4  18   0       59.02       59.45     68.29 o 
  -3  18   0      269.59      284.96     54.83 o 
  -2  18   0       83.66       85.49     40.19 o 
   1 -18   1       14.21        9.17     36.01 o 
   2 -18   1      221.24      293.31     38.21 o 
   3 -18   1      258.08      260.95     85.70 o 
   4 -18   1      222.38      270.87     34.47 o 
   5 -18   1        1.51        3.15     21.27 o 
   6 -18   1      180.61      222.46     41.88 o 
   7 -18   1      134.79      155.35     41.81 o 
   8 -18   1       11.47       17.35     22.63 o 
  -1 -17   1        8.42        6.74     26.46 o 
   0 -17   1       50.09       81.19     37.11 o 
   1 -17   1        0.82        2.35     31.69 o 
   2 -17   1       35.83       28.35     30.77 o 
   3 -17   1        9.04       16.81     25.52 o 
   4 -17   1       18.83       40.19     27.50 o 
   5 -17   1      114.22      109.58     25.60 o 
   6 -17   1        6.43       -2.27     22.04 o 
   7 -17   1        9.40      -10.05     30.22 o 
   8 -17   1        2.65      -22.15     22.15 o 
   9 -17   1        5.41      -12.63     23.79 o 
  -2 -16   1       32.09       33.19     34.51 o 
  -1 -16   1       62.46       78.26     30.99 o 
   0 -16   1      208.58      229.39     26.66 o 
   1 -16   1       91.39       79.65     24.35 o 
   2 -16   1      133.75      185.86     33.52 o 
   3 -16   1       10.52        9.39     17.90 o 
   4 -16   1       32.98       18.84     31.58 o 
   5 -16   1        6.99       25.23     23.76 o 
   6 -16   1      400.31      404.80     39.17 o 
   7 -16   1      139.58      107.89     23.69 o 
   8 -16   1       91.69       78.05     18.59 o 
   9 -16   1      103.64       57.73     23.42 o 
  10 -16   1       77.01       66.19     23.10 o 
  -3 -15   1      179.10      207.31     29.25 o 
  -2 -15   1      130.87      172.00     38.80 o 
  -1 -15   1      173.84      164.92     35.35 o 
   0 -15   1       33.19       35.57     19.29 o 
   1 -15   1       81.33       63.78     17.44 o 
   2 -15   1       24.25       37.55     17.90 o 
   3 -15   1       88.96       78.10     16.46 o 
   4 -15   1      165.18      144.18     40.67 o 
   5 -15   1      129.40      165.40     27.21 o 
   6 -15   1        0.58        1.47     16.06 o 
   7 -15   1        3.66       14.45     24.20 o 
   8 -15   1        4.75      -17.86     17.86 o 
   9 -15   1       94.20       64.52     29.85 o 
  10 -15   1      157.85      145.27     23.00 o 
  -4 -14   1        1.75       14.32     46.57 o 
  -3 -14   1      122.59      112.76     34.88 o 
  -2 -14   1       67.15       65.90     15.48 o 
  -1 -14   1      132.07      105.65     18.66 o 
   0 -14   1      199.70      263.17     28.16 o 
   1 -14   1       23.11        6.97     12.71 o 
   2 -14   1      324.24      282.31     28.53 o 
   3 -14   1        5.56        4.96     12.73 o 
   4 -14   1      399.18      413.23     35.94 o 
   6 -14   1        7.02       27.65     15.40 o 
   7 -14   1      137.27      140.10     21.49 o 
   8 -14   1       99.45       82.91     32.05 o 
   9 -14   1      131.78      115.22     37.15 o 
  10 -14   1      108.71      111.61     23.64 o 
  11 -14   1      120.66       62.28     23.11 o 
  -5 -13   1       12.76       22.61     22.88 o 
  -4 -13   1        3.98       19.77     30.37 o 
  -3 -13   1      163.34      198.46     20.28 o 
  -2 -13   1       21.42        7.98     14.95 o 
  -1 -13   1      426.20      359.78     59.26 o 
   0 -13   1        9.12       -0.48      6.34 o 
   1 -13   1       20.80       21.89      4.45 o 
   2 -13   1      270.41      212.01     47.90 o 
   3 -13   1       41.93       22.17     13.64 o 
   4 -13   1      596.44      640.83     40.05 o 
   5 -13   1      490.31      470.33     91.61 o 
   6 -13   1      161.98      140.90     24.20 o 
   7 -13   1       15.55       -5.12     13.16 o 
   8 -13   1        8.25        3.17     15.04 o 
   9 -13   1        6.55       -0.57     11.17 o 
  10 -13   1      130.18      105.92     32.02 o 
  11 -13   1        2.22       -1.22     21.72 o 
  -6 -12   1        0.16      -15.60     22.14 o 
  -5 -12   1       82.90      119.88     33.67 o 
  -4 -12   1        3.05       15.92     17.34 o 
  -3 -12   1       27.27       35.42     15.68 o 
  -2 -12   1      188.50      168.53     38.80 o 
  -1 -12   1        0.82        2.87     12.11 o 
   0 -12   1     1258.70     1492.22    140.90 o 
   1 -12   1        0.87       -1.70      3.89 o 
   2 -12   1      493.31      502.93     32.86 o 
   4 -12   1      441.87      431.94     31.69 o 
   5 -12   1      610.47      678.75     37.63 o 
   6 -12   1        1.45      -15.62     15.62 o 
   8 -12   1        0.67        0.46     14.26 o 
   9 -12   1      193.16      186.35     21.23 o 
  10 -12   1      641.49      641.75    125.31 o 
  11 -12   1       12.80       -7.20     14.38 o 
  12 -12   1      226.77      206.00     25.08 o 
  -7 -11   1       54.39       62.61     25.33 o 
  -6 -11   1        8.03       38.36     21.33 o 
  -5 -11   1      198.60      197.15     24.42 o 
  -4 -11   1      107.10      102.65     20.83 o 
  -3 -11   1      785.68      801.74    111.30 o 
  -2 -11   1       28.66        8.84     11.65 o 
   0 -11   1       31.51       34.31      6.20 o 
   1 -11   1     2080.14     2528.80    227.08 o 
   2 -11   1     1802.10     1891.67     74.74 o 
   3 -11   1      339.86      339.52     25.08 o 
   4 -11   1       22.20       23.67      9.69 o 
   5 -11   1      629.82      616.03     35.79 o 
   6 -11   1       24.95       29.71     12.62 o 
   7 -11   1        1.69        9.14     12.05 o 
   8 -11   1      122.82       90.97     23.95 o 
   9 -11   1        4.76       -2.13     14.49 o 
  10 -11   1       10.14       21.98     18.23 o 
  11 -11   1        5.85       -7.37     19.34 o 
  12 -11   1        1.16       10.48     19.51 o 
  -7 -10   1       59.09       37.03     16.70 o 
  -6 -10   1       20.97       35.01     19.52 o 
  -5 -10   1       86.08       56.14     24.28 o 
  -4 -10   1      304.95      292.20     22.70 o 
  -3 -10   1      957.29      946.66    148.93 o 
  -2 -10   1       11.01       18.45     13.57 o 
  -1 -10   1      479.10      441.74     69.24 o 
   0 -10   1      354.73      305.99     39.97 o 
   1 -10   1     2197.89     2541.34    147.68 o 
   2 -10   1      142.99      130.04     15.26 o 
   3 -10   1      294.20      273.51     22.59 o 
   4 -10   1        5.88        3.57      8.22 o 
   6 -10   1      204.42      203.33     60.33 o 
   7 -10   1      283.19      229.70     35.06 o 
   8 -10   1      113.34      154.37     31.06 o 
   9 -10   1       82.75       40.83     14.85 o 
  10 -10   1      191.89      185.12     21.63 o 
  11 -10   1        0.10       12.19     19.58 o 
  12 -10   1      266.20      304.15     32.05 o 
  -8  -9   1      124.98      149.93     27.49 o 
  -7  -9   1        5.69       -7.03     18.98 o 
  -6  -9   1      257.03      194.91     49.99 o 
  -5  -9   1       74.87       61.56     18.67 o 
  -4  -9   1     2283.77     2359.47    271.60 o 
  -3  -9   1     1148.37     1115.02     94.95 o 
  -2  -9   1      465.84      428.53     19.29 o 
  -1  -9   1       79.50       51.15      9.17 o 
   0  -9   1        4.56       -3.37      7.04 o 
   1  -9   1     2987.64     3213.86    159.34 o 
   4  -9   1     2003.56     2246.29    141.92 o 
   5  -9   1       16.25        8.80     12.98 o 
   6  -9   1      195.70      172.35     42.94 o 
   7  -9   1       29.16       37.66      8.50 o 
   8  -9   1       53.36       50.68     10.13 o 
   9  -9   1       71.22       79.94     17.02 o 
  10  -9   1       76.18       66.95     13.61 o 
  11  -9   1      130.42      119.99     27.80 o 
  12  -9   1        1.74      -12.46     21.29 o 
  -8  -8   1        2.11       10.54     39.31 o 
  -7  -8   1       87.12       88.19     15.10 o 
  -6  -8   1       61.12       49.94     22.99 o 
  -5  -8   1       20.19       18.94     12.65 o 
  -4  -8   1      170.35      165.96     13.43 o 
  -3  -8   1       16.03        8.21      9.52 o 
  -2  -8   1       77.45       69.58     23.21 o 
  -1  -8   1       46.38       42.43      8.89 o 
   0  -8   1        3.56        5.47      6.40 o 
   2  -8   1      247.39      283.56     18.19 o 
   5  -8   1      488.68      492.25     91.43 o 
   6  -8   1        0.25       -8.62      8.62 o 
   7  -8   1     1619.01     1804.90     72.69 o 
   8  -8   1       23.18       22.00      9.23 o 
   9  -8   1      607.42      564.93     83.43 o 
  10  -8   1      220.67      223.22     21.91 o 
  11  -8   1        9.56       38.37     19.05 o 
  12  -8   1       18.33       18.80     15.53 o 
  -9  -7   1        2.90       -8.42     14.94 o 
  -8  -7   1       63.11       22.88     21.67 o 
  -7  -7   1      229.53      240.07     20.75 o 
  -6  -7   1      637.77      670.72     56.81 o 
  -5  -7   1     1372.06     1448.03    145.89 o 
  -4  -7   1      150.33      131.15     12.36 o 
  -3  -7   1      126.68      115.00     22.85 o 
   0  -7   1     1504.42     1410.04    116.34 o 
   1  -7   1       26.94       21.43      3.89 o 
   2  -7   1      235.76      181.23     13.54 o 
   3  -7   1        5.38        1.06      4.97 o 
   4  -7   1       18.54       36.67      7.70 o 
   5  -7   1      291.57      309.97     70.23 o 
   7  -7   1       50.26       37.79      9.39 o 
   8  -7   1     1485.78     1517.93    207.86 o 
   9  -7   1      243.09      214.94     35.65 o 
  10  -7   1      333.24      319.20     23.86 o 
  11  -7   1        3.07        2.64     13.15 o 
  12  -7   1        1.63       16.11     22.46 o 
  -9  -6   1        7.24       10.14     22.00 o 
  -8  -6   1       58.14       61.46     14.56 o 
  -7  -6   1       27.90       26.60     14.34 o 
  -6  -6   1      371.43      411.19     18.98 o 
  -5  -6   1      182.68      167.91     30.48 o 
  -4  -6   1        9.45       21.70      9.46 o 
  -3  -6   1      394.77      414.49     45.80 o 
  -2  -6   1     3293.93     3427.06    394.31 o 
  -1  -6   1       39.67       34.39      4.93 o 
   0  -6   1       51.30       46.83      5.92 o 
   1  -6   1       10.38        2.52      2.99 o 
   2  -6   1      234.50      179.77     10.39 o 
   3  -6   1      604.87      647.64     33.19 o 
   4  -6   1      190.63      182.63     24.85 o 
   6  -6   1      108.81       95.33     26.04 o 
   7  -6   1       34.46       21.75      7.33 o 
   8  -6   1        0.69        9.68      8.35 o 
   9  -6   1      163.98      173.33     27.76 o 
  10  -6   1      344.70      304.82     23.34 o 
  11  -6   1        0.87        8.26     18.15 o 
  12  -6   1        4.31       -5.73     14.50 o 
 -10  -5   1        3.32       22.84     23.35 o 
  -9  -5   1       18.13       34.58     18.64 o 
  -8  -5   1      553.11      547.00     56.51 o 
  -7  -5   1      398.29      417.97     22.21 o 
  -6  -5   1     1165.57     1175.99     43.23 o 
  -5  -5   1     1684.54     1843.96    170.13 o 
  -4  -5   1      509.23      538.29     21.78 o 
  -3  -5   1      297.21      271.04     14.14 o 
  -2  -5   1      691.53      763.83     32.28 o 
  -1  -5   1      251.38      203.53      9.93 o 
   0  -5   1       94.58       61.79      4.27 o 
   1  -5   1       46.93       46.97      6.58 o 
   2  -5   1     1346.02     1283.89     33.42 o 
   3  -5   1     1155.74     1311.27     36.21 o 
   4  -5   1     1619.50     1734.57     47.49 o 
   5  -5   1       19.48       19.02      6.66 o 
   6  -5   1      212.09      180.34     47.34 o 
   7  -5   1       71.05       60.29     11.59 o 
   8  -5   1      259.69      243.38     21.31 o 
   9  -5   1      242.45      218.68     18.04 o 
  10  -5   1      366.45      393.67     30.92 o 
  11  -5   1       77.32       60.20     28.09 o 
  12  -5   1        0.82      -20.75     21.46 o 
 -10  -4   1        2.83       -2.57     21.89 o 
  -9  -4   1        8.87       -9.88     16.53 o 
  -8  -4   1      341.30      317.81     22.71 o 
  -7  -4   1        0.07       -0.53     11.64 o 
  -6  -4   1      441.47      470.22     33.19 o 
  -5  -4   1       13.46        9.88      3.02 o 
  -4  -4   1      644.30      611.19     46.24 o 
  -3  -4   1      105.53      109.64      6.65 o 
  -2  -4   1       55.33       42.08      6.73 o 
  -1  -4   1      203.57      185.67     12.09 o 
   0  -4   1     1590.21     1505.93    101.89 o 
   1  -4   1     6561.20     6456.45    148.32 o 
   2  -4   1      245.63      271.85     10.40 o 
   3  -4   1     1734.41     1655.33     41.04 o 
   4  -4   1      106.19      113.00      7.68 o 
   5  -4   1      180.90      181.40     23.80 o 
   6  -4   1       46.18       44.29      8.53 o 
   7  -4   1      841.43      818.14     87.76 o 
   8  -4   1        2.37       -8.82     10.14 o 
   9  -4   1      164.95      170.14     18.13 o 
  10  -4   1      177.55      173.36     18.64 o 
  11  -4   1       10.75       21.08     22.74 o 
  12  -4   1       65.82       95.89     20.53 o 
 -11  -3   1        5.75       -1.02     29.01 o 
 -10  -3   1       14.13       11.31     15.81 o 
  -9  -3   1       85.85       86.95     18.88 o 
  -8  -3   1       52.58       70.24     15.43 o 
  -7  -3   1       50.53       74.37     13.04 o 
  -6  -3   1        9.11       14.36     12.40 o 
  -5  -3   1      103.13       77.94     15.34 o 
  -4  -3   1       65.41       91.29      8.01 o 
  -3  -3   1     2365.67     2806.43    114.48 o 
  -2  -3   1     2324.08     2496.60     96.76 o 
  -1  -3   1     1456.82     1469.38     77.70 o 
   0  -3   1    10082.51    10039.22    297.35 o 
   1  -3   1       24.04       27.79      1.51 o 
   2  -3   1    11180.07    10810.60    242.98 o 
   3  -3   1      954.89     1090.03     35.57 o 
   4  -3   1      590.65      622.06     60.04 o 
   5  -3   1       34.06       35.16      4.91 o 
   6  -3   1      287.78      272.63     49.73 o 
   7  -3   1      343.75      295.55     23.80 o 
   8  -3   1      156.48      164.55     10.87 o 
   9  -3   1       19.79       24.43     13.38 o 
  10  -3   1      104.13       99.50     15.59 o 
  11  -3   1       32.26       52.15     29.93 o 
  12  -3   1       16.33       19.84     15.83 o 
 -11  -2   1       92.43      131.87     27.37 o 
 -10  -2   1       55.82       72.25     26.33 o 
  -9  -2   1      130.82      111.29     14.91 o 
  -8  -2   1        0.28      -11.27     11.27 o 
  -7  -2   1       23.44       22.80     13.02 o 
  -6  -2   1        6.50       16.86      9.21 o 
  -5  -2   1     1774.91     2274.32     65.28 o 
  -4  -2   1        1.04        8.98      2.40 o 
  -3  -2   1      791.41      864.26     23.86 o 
  -2  -2   1     3126.02     3411.87     84.37 o 
  -1  -2   1     1460.94     1521.34     69.60 o 
   0  -2   1      499.92      460.97     29.27 o 
   1  -2   1     1235.59     1265.75     31.83 o 
   2  -2   1      463.93      460.89     13.33 o 
   3  -2   1     3491.41     4002.17     93.34 o 
   4  -2   1     1008.73     1156.09     74.75 o 
   5  -2   1      730.47      807.77     60.40 o 
   6  -2   1       25.71       16.97      2.72 o 
   7  -2   1      255.96      253.49     20.20 o 
   8  -2   1       58.12       47.56     16.72 o 
   9  -2   1        9.35       21.65     13.28 o 
  10  -2   1      308.56      343.71     38.51 o 
  11  -2   1      139.47      118.06     35.79 o 
  12  -2   1       13.26       -0.63     24.61 o 
 -11  -1   1        9.77       12.67     15.27 o 
 -10  -1   1       42.87       30.00     31.36 o 
  -9  -1   1        1.28       20.17     14.81 o 
  -8  -1   1       41.98       47.30     12.70 o 
  -7  -1   1      846.45      940.50     32.28 o 
  -6  -1   1      274.21      264.95     15.37 o 
  -5  -1   1     3424.31     3669.01     88.48 o 
  -4  -1   1        6.96        5.53      4.00 o 
  -3  -1   1      315.44      304.53     11.26 o 
  -2  -1   1     9128.83     9738.67    227.80 o 
   0  -1   1     2531.32     2465.57     61.37 o 
   1  -1   1     4408.63     4579.60    103.73 o 
   2  -1   1    15679.79    16822.25    371.65 o 
   3  -1   1     8989.82     9617.33    488.96 o 
   4  -1   1     5393.19     5679.48    219.59 o 
   5  -1   1     1428.24     1601.53     80.69 o 
   6  -1   1        0.01       -1.24      1.58 o 
   7  -1   1      357.11      383.88     19.10 o 
   8  -1   1      522.30      500.45     23.50 o 
   9  -1   1        0.18       -4.98      9.21 o 
  10  -1   1      275.24      234.64     20.60 o 
  11  -1   1       32.61       31.63     20.65 o 
  12  -1   1        9.13      -15.75     25.42 o 
 -12   0   1        8.77       34.91     26.03 o 
 -11   0   1       14.67       -1.52     14.38 o 
 -10   0   1       43.15       40.84     33.52 o 
  -9   0   1      132.49      130.70     17.27 o 
  -8   0   1        6.42        0.81     21.27 o 
  -7   0   1      243.10      227.00     15.50 o 
  -6   0   1       16.19       58.96      8.01 o 
  -5   0   1      489.40      581.78     23.36 o 
  -4   0   1     1100.54     1186.23     49.71 o 
  -3   0   1      690.40      773.64     38.57 o 
  -1   0   1      277.92      212.81      7.37 o 
   1   0   1     2266.76     2492.93     83.07 o 
   2   0   1      233.71      212.99      9.91 o 
   3   0   1     3291.38     3437.67    143.47 o 
   4   0   1      366.32      463.37     22.22 o 
   5   0   1      824.89      924.47     28.36 o 
   6   0   1       36.47       47.62      7.70 o 
   7   0   1      263.06      291.84     17.77 o 
   8   0   1       71.21       53.98     16.80 o 
   9   0   1      197.08      164.16     16.91 o 
  10   0   1      142.13      122.84     17.04 o 
  11   0   1       15.36      -17.25     20.72 o 
 -12   1   1       54.01       34.91     26.84 o 
 -11   1   1      106.16      126.58     42.14 o 
 -10   1   1      126.19      113.75     18.74 o 
  -9   1   1        0.30        8.74     12.95 o 
  -8   1   1        1.30        9.99     10.68 o 
  -7   1   1      531.15      556.90     29.85 o 
  -6   1   1        8.93        6.03      4.40 o 
  -5   1   1       38.18       29.05      5.12 o 
  -4   1   1      301.46      302.39     15.01 o 
  -3   1   1     1638.94     1609.92    106.98 o 
  -2   1   1      672.88      756.29     19.57 o 
  -1   1   1       83.74       74.83      3.11 o 
   0   1   1     1944.44     1891.75     44.59 o 
   1   1   1        0.78       -0.07      1.08 o 
   2   1   1      511.39      585.76     12.08 o 
   3   1   1     3093.43     3623.25     85.06 o 
   4   1   1       43.30       54.54      5.09 o 
   5   1   1      327.62      348.40     16.22 o 
   6   1   1       97.42       82.15     12.29 o 
   7   1   1      287.79      301.99     16.27 o 
   8   1   1        0.44        0.69     11.59 o 
   9   1   1      112.24      153.75     31.76 o 
  10   1   1       38.41       20.65     18.75 o 
  11   1   1       42.66        1.60     22.41 o 
 -12   2   1        0.37       -3.28     16.36 o 
 -11   2   1        3.77       22.64     14.20 o 
 -10   2   1      352.03      354.92     23.20 o 
  -9   2   1      155.15      147.29     17.10 o 
  -8   2   1        1.76        0.18      7.41 o 
  -7   2   1       21.67       26.76      5.43 o 
  -6   2   1       15.83        2.85      4.95 o 
  -5   2   1      345.61      326.00     28.24 o 
  -4   2   1     1371.82     1436.05     89.55 o 
  -3   2   1     1699.16     1848.00     45.20 o 
  -2   2   1     1649.93     1778.09     43.42 o 
  -1   2   1     2354.67     2444.67     69.23 o 
   0   2   1      836.39      801.77     19.94 o 
   1   2   1     3674.38     3769.03    165.69 o 
   2   2   1       96.38       98.87      4.44 o 
   3   2   1      532.43      444.09     20.15 o 
   4   2   1      272.77      298.26     20.56 o 
   5   2   1      343.33      279.54     17.72 o 
   6   2   1      340.77      367.22     18.58 o 
   7   2   1        0.23        1.53     10.38 o 
   8   2   1     1121.36     1218.61     42.41 o 
   9   2   1       64.04       64.03     16.91 o 
  10   2   1      207.65      217.42     36.53 o 
  11   2   1       54.76       26.10     39.57 o 
 -12   3   1       49.46       54.92     25.18 o 
 -11   3   1      126.81      122.55     20.57 o 
 -10   3   1      109.29      140.75     19.25 o 
  -9   3   1      172.35      180.36     20.94 o 
  -8   3   1        0.67        1.57      8.51 o 
  -7   3   1       40.19       38.98      9.72 o 
  -6   3   1       63.47       46.52     10.86 o 
  -5   3   1     1388.33     1411.14    100.71 o 
  -4   3   1       35.14       35.84      5.21 o 
  -3   3   1       79.57       73.44     11.53 o 
  -2   3   1      102.11       93.56     11.68 o 
  -1   3   1     1132.66     1145.06     24.90 o 
   0   3   1      137.61      108.68      7.28 o 
   1   3   1      679.03      773.82     27.82 o 
   2   3   1      596.52      679.26     30.15 o 
   3   3   1      462.26      565.36     20.81 o 
   4   3   1      978.37     1019.82     30.55 o 
   5   3   1     1099.83     1078.67     52.40 o 
   6   3   1       17.73        7.61      6.92 o 
   7   3   1       37.81       42.46     12.99 o 
   8   3   1      205.46      155.90     16.54 o 
   9   3   1      158.46      128.70     16.28 o 
  10   3   1       41.58       14.98     21.26 o 
 -12   4   1       56.86       45.33     23.06 o 
 -11   4   1       75.13       87.46     16.87 o 
 -10   4   1      503.15      540.07     29.40 o 
  -9   4   1      721.47      749.82     47.86 o 
  -8   4   1      548.00      596.95     25.67 o 
  -7   4   1      210.16      228.13     21.42 o 
  -6   4   1      620.83      611.12     65.97 o 
  -5   4   1      346.59      317.29     27.99 o 
  -4   4   1      707.32      784.09     31.58 o 
  -3   4   1     2148.24     2139.71     52.62 o 
  -2   4   1     1079.22     1106.14     33.13 o 
  -1   4   1       23.29       21.88      1.76 o 
   0   4   1      162.25      149.40     13.40 o 
   1   4   1     1067.88      941.28     60.80 o 
   2   4   1       14.13        6.52      3.78 o 
   3   4   1      782.08      851.21     35.45 o 
   4   4   1      494.29      473.12     15.17 o 
   5   4   1        1.71        2.63      3.18 o 
   6   4   1      214.68      201.43      6.91 o 
   7   4   1      188.96      166.44     14.66 o 
   8   4   1       70.28       97.05     21.20 o 
   9   4   1      192.10      166.97     23.15 o 
  10   4   1       39.55       45.72     25.63 o 
 -12   5   1        0.42        8.35     15.35 o 
 -11   5   1      438.62      429.98     26.33 o 
 -10   5   1        3.58        2.84     10.20 o 
  -9   5   1      148.67      139.67     26.18 o 
  -8   5   1       35.41       10.10     10.19 o 
  -7   5   1      837.30      801.94    104.89 o 
  -6   5   1      469.60      441.90     41.18 o 
  -5   5   1       15.57        5.42      4.69 o 
  -4   5   1     2619.39     3001.63     73.53 o 
  -3   5   1     1172.67     1142.13     30.69 o 
  -2   5   1      178.98      194.28      6.94 o 
  -1   5   1     2516.83     2511.23     58.32 o 
   0   5   1       61.54       49.70      4.30 o 
   1   5   1      165.54      162.15     13.98 o 
   2   5   1       46.97       41.25      4.90 o 
   3   5   1     2436.88     2475.86    279.41 o 
   4   5   1      687.34      690.66     61.79 o 
   5   5   1      313.00      304.93     13.12 o 
   6   5   1       54.59       50.34     13.39 o 
   7   5   1       18.90       16.40     13.61 o 
   8   5   1        2.93      -15.50     15.50 o 
   9   5   1      181.33      198.33     24.67 o 
  10   5   1        9.08       11.87     49.47 o 
 -12   6   1        0.03      -10.32     20.37 o 
 -11   6   1        0.36      -18.39     33.45 o 
 -10   6   1      569.59      558.98     66.30 o 
  -9   6   1      704.95      717.61     85.23 o 
  -8   6   1       59.52       55.89     12.38 o 
  -7   6   1      297.51      310.86     17.87 o 
  -6   6   1      219.52      185.25     44.45 o 
  -5   6   1      113.24      151.05     27.61 o 
  -4   6   1      272.01      226.35     12.05 o 
  -3   6   1       49.11       54.35      3.83 o 
  -2   6   1       29.85       23.92      2.90 o 
  -1   6   1      558.96      784.32     19.70 o 
   0   6   1      691.56      802.58     48.60 o 
   1   6   1      253.74      266.49     15.00 o 
   2   6   1      144.57      161.63     24.57 o 
   3   6   1      219.02      205.92     12.12 o 
   4   6   1       54.44       69.07     11.40 o 
   5   6   1      521.22      546.73     16.00 o 
   6   6   1       18.50        9.67      6.36 o 
   7   6   1        2.29        3.65      9.57 o 
   8   6   1       21.50        9.83     12.47 o 
   9   6   1        0.77      -16.01     21.42 o 
 -12   7   1        2.46       14.71     15.30 o 
 -11   7   1      154.45      224.12     23.29 o 
 -10   7   1        5.27        2.80     10.64 o 
  -9   7   1        0.25       10.06     12.91 o 
  -8   7   1        5.64       -1.53     11.81 o 
  -7   7   1      286.47      297.49     74.15 o 
  -3   7   1     2447.34     2846.90    110.28 o 
  -2   7   1     3364.54     3593.78     99.35 o 
  -1   7   1     1859.61     2092.20     36.33 o 
   0   7   1      436.90      509.17     14.60 o 
   1   7   1       55.51       67.82     18.45 o 
   2   7   1     1664.83     1665.48    195.39 o 
   3   7   1       24.33       27.01      9.61 o 
   4   7   1     2374.27     2518.64    306.48 o 
   5   7   1     1403.03     1446.47     84.07 o 
   6   7   1       16.10       40.54     14.46 o 
   7   7   1       15.43       17.16     11.70 o 
   8   7   1        7.06      -12.37     19.55 o 
   9   7   1       43.60       40.17     19.75 o 
 -12   8   1       18.59       12.36     15.40 o 
 -11   8   1       76.47       20.11     19.55 o 
 -10   8   1      478.64      511.98     61.50 o 
  -9   8   1      200.13      172.55     18.43 o 
  -8   8   1      137.37      129.27     15.09 o 
  -7   8   1      188.77      227.01     20.54 o 
  -6   8   1        0.57       -1.90      5.94 o 
  -5   8   1      123.75      121.61     15.55 o 
  -4   8   1       13.13       12.12      6.85 o 
  -3   8   1      236.64      208.06     21.93 o 
  -1   8   1       40.58       49.94      5.83 o 
   0   8   1       17.29       15.06      4.47 o 
   1   8   1      599.51      527.34     90.80 o 
   2   8   1       10.54       10.68      6.32 o 
   3   8   1       96.00       83.78     18.74 o 
   4   8   1       34.96       64.68     20.76 o 
   5   8   1      665.07      728.21     53.43 o 
   6   8   1      261.61      254.75     58.90 o 
   7   8   1        2.67       -1.04     13.04 o 
   8   8   1        8.06      -21.66     21.66 o 
 -12   9   1       16.54      -20.67     20.67 o 
 -11   9   1       67.43       49.58     15.59 o 
 -10   9   1      118.56      130.76     36.86 o 
  -9   9   1      140.46      136.69     14.94 o 
  -8   9   1       28.97       23.32     13.06 o 
  -7   9   1      260.10      224.99     57.69 o 
  -6   9   1        2.50        5.21     12.54 o 
  -5   9   1      323.21      436.52     41.40 o 
  -4   9   1       39.09       31.67      5.12 o 
  -3   9   1       34.06       28.54      8.30 o 
  -1   9   1      228.02      212.34     12.99 o 
   0   9   1        0.33       -2.42      5.91 o 
   1   9   1     1195.13     1364.24     55.82 o 
   2   9   1       61.34       49.82      8.90 o 
   4   9   1      138.34      110.19     15.82 o 
   5   9   1      488.32      483.70     26.77 o 
   6   9   1      392.33      425.05     29.09 o 
   7   9   1       22.56       37.43     22.82 o 
 -12  10   1        5.26        5.15     28.20 o 
 -11  10   1       56.07       46.92     19.51 o 
 -10  10   1      842.82      906.01     65.53 o 
  -9  10   1        2.29        7.13     13.92 o 
  -8  10   1      380.72      325.47     93.63 o 
  -7  10   1       10.68        4.34     11.82 o 
  -6  10   1      330.09      428.57     57.43 o 
  -5  10   1        0.10        3.18      3.55 o 
  -4  10   1      218.39      195.20      8.45 o 
  -3  10   1       10.65       -3.15      8.07 o 
  -2  10   1        6.16        4.50     10.31 o 
  -1  10   1      153.37      171.08     18.07 o 
   0  10   1        5.40        8.55      4.28 o 
   1  10   1      511.70      419.80     43.27 o 
   2  10   1      207.93      196.96     32.71 o 
   3  10   1       56.20       53.77     30.40 o 
   4  10   1       24.70       29.12     11.15 o 
   5  10   1       15.80       11.24     15.73 o 
   6  10   1        0.10       21.54     14.79 o 
   7  10   1        0.74       17.46     17.75 o 
 -12  11   1        0.92       15.81     21.78 o 
 -11  11   1       40.77       14.59     15.06 o 
 -10  11   1       16.25       -3.48     16.86 o 
  -9  11   1      246.33      220.35     69.83 o 
  -8  11   1        4.21       26.13     14.07 o 
  -6  11   1       94.16       65.91     12.91 o 
  -5  11   1       70.27       70.60     10.21 o 
  -4  11   1      250.71      269.33     24.35 o 
  -3  11   1      344.53      343.55     23.98 o 
  -1  11   1      256.21      252.90     16.30 o 
   0  11   1       84.07       66.04      6.51 o 
   1  11   1      344.17      262.19     19.05 o 
   2  11   1        1.53        8.09     12.63 o 
   3  11   1      222.54      192.01     16.62 o 
   4  11   1        0.75       22.47     12.19 o 
   5  11   1      943.02     1176.74    108.48 o 
   6  11   1      105.92      145.96     26.08 o 
 -12  12   1       27.83       31.53     61.06 o 
 -11  12   1        2.08       11.29     41.22 o 
 -10  12   1       33.44       35.17     15.01 o 
  -9  12   1      357.27      299.73     91.65 o 
  -8  12   1       36.28       35.15     15.39 o 
  -7  12   1      376.88      320.52     64.95 o 
  -6  12   1      815.02      799.12     26.41 o 
  -5  12   1      430.79      412.72     31.76 o 
  -4  12   1      417.92      425.11     29.49 o 
  -2  12   1       81.55       63.81     17.27 o 
  -1  12   1       13.29        9.47      5.50 o 
   0  12   1        0.06       -0.55      5.88 o 
   1  12   1      372.82      320.51     44.59 o 
   2  12   1      176.78      180.57     18.98 o 
   3  12   1       24.59       31.98     18.92 o 
   4  12   1       56.15       45.95     14.47 o 
   5  12   1        0.00        9.43     14.80 o 
 -11  13   1      200.66      210.53     53.65 o 
 -10  13   1       13.24       16.08     18.68 o 
  -8  13   1      692.36      568.40     97.88 o 
  -7  13   1      149.89      139.59     33.74 o 
  -6  13   1      117.36       83.25     21.56 o 
  -5  13   1      161.57      194.73     26.04 o 
  -4  13   1      254.41      234.17     45.14 o 
  -3  13   1       82.27       75.54     14.06 o 
  -2  13   1        0.20       15.33     12.62 o 
  -1  13   1        3.77      -12.47     12.47 o 
   0  13   1       62.90       72.61      9.75 o 
   1  13   1       51.10       13.65     11.11 o 
   2  13   1       22.87       20.22     12.71 o 
   3  13   1       28.92       12.17     26.11 o 
   4  13   1        0.32        9.02     16.51 o 
 -11  14   1       41.39       21.90     25.99 o 
 -10  14   1      310.41      303.25     77.31 o 
  -9  14   1      111.73       64.31     20.33 o 
  -8  14   1      212.00      162.02     22.01 o 
  -7  14   1      264.34      238.83     42.25 o 
  -6  14   1       61.20       68.65     18.26 o 
  -5  14   1      539.78      511.71     98.25 o 
  -4  14   1      257.07      285.17     26.77 o 
  -3  14   1      324.74      261.42     32.71 o 
  -2  14   1       14.27       -3.52     17.97 o 
  -1  14   1      118.45       92.20     24.86 o 
   0  14   1       64.13       67.12     29.34 o 
   1  14   1       14.86       14.42     12.89 o 
   2  14   1      263.53      254.33     26.02 o 
   3  14   1       36.26       11.61     25.16 o 
 -10  15   1       11.19       14.50     22.31 o 
  -9  15   1        4.62       25.71     15.40 o 
  -8  15   1       31.35       19.81     13.32 o 
  -7  15   1      179.16      202.58     27.87 o 
  -6  15   1        0.05       13.50     16.94 o 
  -5  15   1      295.67      271.67     29.85 o 
  -4  15   1       73.89       99.97     22.37 o 
  -3  15   1       25.19        8.21     15.84 o 
  -2  15   1        3.55       25.96     15.79 o 
  -1  15   1       22.50       30.47     17.83 o 
   0  15   1       51.56       39.32     23.98 o 
   1  15   1       34.38       43.30     16.75 o 
   2  15   1       45.30       15.86     23.27 o 
  -9  16   1       18.76       10.07     23.13 o 
  -8  16   1      107.07       79.38     24.75 o 
  -7  16   1        0.29       19.36     28.90 o 
  -6  16   1        1.43        2.71     26.99 o 
  -5  16   1      503.76      490.17     45.03 o 
  -4  16   1       65.14       55.67     19.29 o 
  -3  16   1       92.92       59.57     26.33 o 
  -2  16   1       10.81      -11.10     38.14 o 
  -1  16   1      533.20      613.69     45.03 o 
   0  16   1      140.97      135.58     25.14 o 
   1  16   1       65.17       79.36     19.41 o 
  -8  17   1        7.02       29.21     17.76 o 
  -7  17   1       31.38       76.43     36.01 o 
  -6  17   1      270.06      399.52     39.75 o 
  -5  17   1       31.40       46.50     32.20 o 
  -4  17   1       19.96       28.32     27.72 o 
  -3  17   1       13.82       14.88     20.56 o 
  -2  17   1       44.71       16.38     23.47 o 
  -1  17   1        2.38       -1.10     24.05 o 
  -6  18   1       12.59       33.37     26.62 o 
  -5  18   1       46.02       59.48     28.24 o 
  -4  18   1       34.09       50.02     25.74 o 
  -3  18   1       62.77       55.01     39.90 o 
   4 -19   2      112.44       67.63     25.17 o 
   5 -19   2        1.25       52.00     36.53 o 
   1 -18   2       16.49       -6.32     24.88 o 
   2 -18   2       29.66      -16.54     23.34 o 
   3 -18   2        6.42        3.08     24.57 o 
   4 -18   2        2.64      -17.46     20.54 o 
   5 -18   2        0.80      -21.93     21.93 o 
   6 -18   2       52.65        2.20     33.08 o 
   7 -18   2       22.98      -23.91     33.59 o 
   8 -18   2       99.66       61.29     19.86 o 
  -1 -17   2      276.44      347.75     55.08 o 
   0 -17   2        2.63       12.25     23.69 o 
   1 -17   2        2.69       -3.08     20.61 o 
   2 -17   2       87.92      100.31     23.72 o 
   3 -17   2        0.95       22.51     19.81 o 
   4 -17   2       73.48      110.39     31.10 o 
   5 -17   2       33.09       34.99     20.46 o 
   6 -17   2       32.92       31.69     28.61 o 
   7 -17   2       36.11       33.45     21.37 o 
   8 -17   2       38.32       17.98     16.10 o 
   9 -17   2       16.64       20.67     24.33 o 
  -2 -16   2      233.15      274.80     24.99 o 
  -1 -16   2        0.58       -3.93     21.55 o 
   0 -16   2       62.43       55.23     23.32 o 
   1 -16   2       56.53       17.13     19.33 o 
   2 -16   2       46.88       83.91     19.49 o 
   3 -16   2      398.12      465.31     36.45 o 
   4 -16   2        1.72       -8.78     14.73 o 
   5 -16   2       10.65        3.73     16.57 o 
   6 -16   2        9.03      -14.67     23.91 o 
   7 -16   2       93.72      107.96     20.66 o 
   8 -16   2        0.24       -8.24     13.13 o 
   9 -16   2      158.14      129.18     19.38 o 
  10 -16   2      366.71      327.58     34.67 o 
  -3 -15   2       17.49      -22.35     22.35 o 
  -2 -15   2        6.25       -3.58     19.70 o 
  -1 -15   2       90.56       89.91     21.37 o 
   0 -15   2      200.39      167.27     21.47 o 
   1 -15   2       81.37       63.39     17.80 o 
   2 -15   2      272.08      203.31     20.40 o 
   3 -15   2      120.22      126.04     32.05 o 
   4 -15   2      109.83       83.55     17.32 o 
   5 -15   2      219.50      172.29     23.84 o 
   6 -15   2       31.11       63.44     26.11 o 
   7 -15   2      373.81      330.14     91.21 o 
   8 -15   2        5.17      -17.61     17.61 o 
   9 -15   2       40.45       42.77     29.82 o 
  10 -15   2       92.22       82.82     39.75 o 
  11 -15   2      154.79      182.13     36.05 o 
  -4 -14   2      193.98      230.30     45.14 o 
  -3 -14   2       97.18       79.45     31.91 o 
  -2 -14   2       69.17       72.18     19.44 o 
  -1 -14   2       21.98       16.33     15.89 o 
   0 -14   2      110.55       88.74     20.39 o 
   1 -14   2     1211.86     1292.80     63.44 o 
   2 -14   2      523.70      548.26     36.01 o 
   3 -14   2      357.12      305.28     81.63 o 
   4 -14   2      431.59      514.52     36.09 o 
   5 -14   2       11.23       11.81     19.14 o 
   6 -14   2       85.87       48.47     38.98 o 
   7 -14   2       70.44       49.23     13.46 o 
   8 -14   2      267.17      286.12     58.75 o 
   9 -14   2       43.70       55.43     20.50 o 
  10 -14   2       55.87       43.71     30.66 o 
  11 -14   2       10.56       27.14     24.42 o 
  -5 -13   2       46.26       58.72     23.56 o 
  -4 -13   2       39.26       36.93     43.05 o 
  -3 -13   2       48.11       68.23     26.95 o 
  -2 -13   2       90.43       62.86     18.41 o 
  -1 -13   2      131.84      132.11     21.27 o 
   0 -13   2       40.10       46.30     13.86 o 
   1 -13   2      214.11      228.22     22.59 o 
   2 -13   2      164.06      121.56     40.23 o 
   4 -13   2      181.71      124.15     24.39 o 
   5 -13   2       17.21       27.14     13.94 o 
   6 -13   2        0.32        0.07     12.69 o 
   7 -13   2       18.99       13.57      9.97 o 
   8 -13   2       23.48       14.91     14.62 o 
   9 -13   2      439.13      444.83    113.36 o 
  10 -13   2      365.34      374.34     94.14 o 
  11 -13   2      167.51      152.11     44.01 o 
  -6 -12   2      160.42      185.32     38.40 o 
  -5 -12   2        1.03       16.51     19.40 o 
  -4 -12   2       55.13       61.06     14.56 o 
  -3 -12   2       28.43       24.94     11.74 o 
  -2 -12   2       79.17       46.44     19.07 o 
  -1 -12   2       31.63       14.50     11.79 o 
   0 -12   2      463.99      543.24     49.36 o 
   1 -12   2      206.52      240.69      9.31 o 
   2 -12   2      112.73      151.68     18.19 o 
   6 -12   2      324.42      316.86     25.08 o 
   8 -12   2        8.61       21.75     10.45 o 
   9 -12   2      138.44      130.64     32.05 o 
  10 -12   2       28.63       16.24     13.50 o 
  11 -12   2       53.82       31.99     21.40 o 
  12 -12   2       19.87       29.61     26.87 o 
  -7 -11   2        2.82       -2.57     17.38 o 
  -6 -11   2        1.06        3.84     13.59 o 
  -5 -11   2      147.52      153.15     49.00 o 
  -4 -11   2      126.85      139.85     16.22 o 
  -3 -11   2       26.14       21.08      9.98 o 
  -2 -11   2       18.94        7.54     15.15 o 
  -1 -11   2      658.13      580.47     80.61 o 
   1 -11   2      378.28      453.31     33.52 o 
   2 -11   2      291.94      301.31     22.59 o 
   3 -11   2      189.85      131.90     37.48 o 
   4 -11   2       23.97       20.83     10.64 o 
   5 -11   2      158.99      169.16     44.23 o 
   7 -11   2       34.29       34.04     17.35 o 
   8 -11   2      229.27      220.46     56.07 o 
   9 -11   2      330.38      316.00     29.63 o 
  10 -11   2        2.92       13.29     12.41 o 
  11 -11   2       61.52       80.78     22.31 o 
  12 -11   2       31.91       19.51     24.54 o 
  -7 -10   2       61.92       52.08     22.34 o 
  -6 -10   2      149.10      106.16     20.38 o 
  -5 -10   2      179.75      169.39     43.97 o 
  -4 -10   2      145.50      131.68     35.94 o 
  -3 -10   2       65.10       51.86     10.45 o 
  -2 -10   2      977.71      880.78    100.34 o 
  -1 -10   2        4.04       -1.25      6.19 o 
   0 -10   2       66.26       61.56     10.63 o 
   1 -10   2      475.07      402.26     56.07 o 
   2 -10   2       56.21       36.97     26.81 o 
   3 -10   2      262.03      256.56     20.68 o 
   4 -10   2      422.75      441.79     29.34 o 
   5 -10   2      166.34      154.54     18.34 o 
   6 -10   2      336.72      276.21     54.72 o 
   7 -10   2       25.21       38.51     17.46 o 
   8 -10   2      513.02      488.57    101.03 o 
   9 -10   2      104.09      117.36     44.52 o 
  10 -10   2       86.75       72.34     18.70 o 
  11 -10   2      206.44      183.91     25.90 o 
  12 -10   2       21.10      -15.84     22.51 o 
  -8  -9   2        2.28      -22.08     22.08 o 
  -7  -9   2        1.45       18.44     13.93 o 
  -6  -9   2      464.27      470.24     65.83 o 
  -5  -9   2      124.09      101.08     15.22 o 
  -4  -9   2      286.37      261.69     52.92 o 
  -3  -9   2       75.16       54.83     14.08 o 
  -2  -9   2       84.24       79.05     14.96 o 
  -1  -9   2       18.56       30.77      9.21 o 
   0  -9   2        2.71       11.76      7.45 o 
   1  -9   2      224.33      194.66     26.22 o 
   2  -9   2      338.77      234.54     45.84 o 
   3  -9   2       10.00        9.78      7.08 o 
   4  -9   2      117.44      102.41     10.20 o 
   5  -9   2       90.33       95.86     16.43 o 
   6  -9   2       46.88       47.45     15.33 o 
   8  -9   2       42.54       25.37     11.48 o 
   9  -9   2       21.40        8.37      9.80 o 
  10  -9   2      532.50      460.17     45.58 o 
  11  -9   2       51.24       39.80     32.46 o 
  12  -9   2       36.87       54.84     23.57 o 
  -9  -8   2       30.15       47.24     28.13 o 
  -8  -8   2       31.05       16.68     15.32 o 
  -7  -8   2       19.04       32.67     25.12 o 
  -6  -8   2        0.98      -13.50     13.50 o 
  -5  -8   2        2.22       -8.21      8.21 o 
  -4  -8   2        8.93       12.51     11.04 o 
  -3  -8   2      170.23      173.00     30.55 o 
  -2  -8   2      404.85      358.07     26.92 o 
   0  -8   2     1156.42     1014.79    158.65 o 
   1  -8   2     5161.31     5301.53    176.40 o 
   3  -8   2     4941.89     5188.22    149.52 o 
   4  -8   2        1.22       -1.44      6.56 o 
   6  -8   2      206.25      166.46     26.29 o 
   7  -8   2     1073.36     1113.54     51.20 o 
   9  -8   2      135.14      108.22     14.82 o 
  10  -8   2      299.89      358.33     60.95 o 
  11  -8   2      183.89      176.38     38.10 o 
  12  -8   2        9.49        7.60     30.59 o 
  -9  -7   2       16.66       42.77     22.66 o 
  -8  -7   2        0.38       -1.47     17.63 o 
  -7  -7   2      116.98       99.68     46.68 o 
  -6  -7   2        5.53       -0.72     12.41 o 
  -5  -7   2      281.25      259.11     16.69 o 
  -4  -7   2        6.03        0.30      8.95 o 
  -3  -7   2      107.32      101.62     11.30 o 
  -2  -7   2       42.59       43.69      7.00 o 
   0  -7   2      423.83      362.15     29.88 o 
   1  -7   2       19.58       17.67      2.60 o 
   2  -7   2      219.35      178.49     11.35 o 
   3  -7   2      401.63      510.07     13.47 o 
   6  -7   2       80.15       53.99      9.93 o 
   7  -7   2       34.63       25.83     17.46 o 
   8  -7   2      434.38      459.84     32.71 o 
   9  -7   2     1881.71     1988.93    239.73 o 
  10  -7   2      105.32       70.81     26.44 o 
  11  -7   2      239.17      258.09     46.17 o 
  12  -7   2      357.94      348.94     40.60 o 
 -10  -6   2        0.59        1.01     25.46 o 
  -9  -6   2       20.58       14.74     29.19 o 
  -8  -6   2       90.85      125.13     22.66 o 
  -7  -6   2       46.49       59.97     44.08 o 
  -6  -6   2      239.46      202.12     20.21 o 
  -5  -6   2      116.04      129.27     13.64 o 
  -4  -6   2       14.83       -2.44      5.65 o 
  -3  -6   2       94.71      104.50      9.50 o 
  -2  -6   2     1646.53     1884.87    211.13 o 
  -1  -6   2       45.17       44.59     10.97 o 
   0  -6   2      373.41      381.73     14.66 o 
   1  -6   2      575.13      613.77     24.33 o 
   2  -6   2     1677.25     1809.65     41.51 o 
   3  -6   2     1343.52     1370.44     36.92 o 
   4  -6   2     1178.63     1298.16     39.52 o 
   6  -6   2       17.62       14.55      8.18 o 
   7  -6   2      393.39      386.35     63.44 o 
   8  -6   2      243.17      237.16     23.76 o 
   9  -6   2       43.63       48.55     13.89 o 
  10  -6   2      686.00      698.53     78.33 o 
  11  -6   2       24.82       16.69     27.69 o 
  12  -6   2       14.90       45.56     23.72 o 
 -10  -5   2        3.22       10.47     19.95 o 
  -9  -5   2       42.19       37.83     14.68 o 
  -8  -5   2      442.79      397.51     41.37 o 
  -7  -5   2      260.83      227.34     18.48 o 
  -6  -5   2      213.62      200.14     18.25 o 
  -5  -5   2      778.88      723.27     51.60 o 
  -4  -5   2      327.41      315.30     17.68 o 
  -3  -5   2      126.48      147.84     10.34 o 
  -2  -5   2      941.75     1051.21     42.36 o 
  -1  -5   2       29.99       33.14      3.56 o 
   0  -5   2      142.03      113.50      9.95 o 
   1  -5   2      129.91      111.19     11.01 o 
   2  -5   2     2283.55     2311.57     44.93 o 
   3  -5   2      328.61      397.24     14.99 o 
   4  -5   2       14.76       19.20      6.07 o 
   5  -5   2      277.23      240.84     51.82 o 
   6  -5   2      149.25      147.58     40.78 o 
   7  -5   2        6.28       24.51      9.61 o 
   8  -5   2       23.67       26.65     11.28 o 
   9  -5   2      715.67      672.56     29.00 o 
  10  -5   2       25.69        8.03     16.01 o 
  11  -5   2      576.22      691.07     37.05 o 
  12  -5   2      127.88      150.49     25.79 o 
 -10  -4   2        0.16      -13.33     14.07 o 
  -9  -4   2       13.08       -3.77     11.66 o 
  -8  -4   2      148.55      126.64     14.40 o 
  -7  -4   2      305.09      339.27     33.59 o 
  -6  -4   2      506.24      497.00     24.83 o 
  -5  -4   2       20.45       12.53     11.11 o 
  -4  -4   2      753.21      954.52     79.95 o 
  -3  -4   2     2253.70     2335.56     98.33 o 
  -2  -4   2     4736.74     5509.91    144.89 o 
  -1  -4   2    11379.37    11721.20    596.30 o 
   0  -4   2      463.83      424.03     30.73 o 
   1  -4   2     3962.91     3892.87     83.89 o 
   2  -4   2      565.25      542.67     15.75 o 
   3  -4   2       76.89       77.69     10.64 o 
   4  -4   2      118.89       94.67     13.48 o 
   5  -4   2      166.33      139.76     22.03 o 
   6  -4   2      345.97      291.24     62.75 o 
   7  -4   2      246.37      243.41     18.37 o 
   8  -4   2      198.33      214.18     13.78 o 
   9  -4   2       81.85       83.72     12.56 o 
  10  -4   2      117.24      108.08     15.17 o 
  11  -4   2       89.20       90.42     21.29 o 
  12  -4   2       39.32       18.08     17.02 o 
 -11  -3   2       14.55       -3.43     25.09 o 
 -10  -3   2       10.55       13.64     14.29 o 
  -9  -3   2       74.85       57.04     17.22 o 
  -8  -3   2       65.49       58.20     14.59 o 
  -7  -3   2      281.10      282.24     51.31 o 
  -6  -3   2      448.09      531.05     32.86 o 
  -5  -3   2      231.43      233.01     13.11 o 
  -4  -3   2      240.14      230.99     21.27 o 
  -3  -3   2     2432.97     2782.85     91.67 o 
  -2  -3   2     2603.70     2826.38     92.68 o 
  -1  -3   2        7.97        6.84      2.01 o 
   0  -3   2     4798.92     4946.18    121.28 o 
   1  -3   2     1787.22     1784.89     37.69 o 
   2  -3   2        3.27       -0.06      2.41 o 
   3  -3   2      715.86      717.98     34.88 o 
   4  -3   2     3772.93     4117.68     97.47 o 
   5  -3   2     1834.73     1901.99    125.90 o 
   6  -3   2     3197.78     3562.37    277.32 o 
   7  -3   2      204.88      224.60     20.41 o 
   8  -3   2      905.28     1003.08     53.82 o 
   9  -3   2      886.21     1004.58    101.55 o 
  10  -3   2      111.16      113.45     20.65 o 
  11  -3   2       67.12       68.79     25.74 o 
  12  -3   2       55.46       68.85     21.45 o 
 -11  -2   2        0.02       -4.13     16.05 o 
 -10  -2   2      122.90      128.71     18.28 o 
  -9  -2   2        0.36        0.25     14.18 o 
  -8  -2   2      278.54      309.67     18.30 o 
  -7  -2   2        7.51        4.59     10.16 o 
  -6  -2   2       13.26       19.45      8.51 o 
  -5  -2   2     1394.05     1624.36     45.43 o 
  -4  -2   2        4.63        2.41      1.43 o 
  -3  -2   2     2863.89     3102.74    124.24 o 
  -2  -2   2        4.08        4.49      2.69 o 
  -1  -2   2     1694.15     1689.31     75.61 o 
   0  -2   2      943.34      883.47     25.99 o 
   1  -2   2     1609.97     1581.27     30.64 o 
   3  -2   2    10375.63    11187.73    248.23 o 
   4  -2   2      948.47     1104.60     62.36 o 
   5  -2   2     1058.02     1233.04     24.53 o 
   6  -2   2      276.49      221.05     13.56 o 
   7  -2   2      174.45      167.70      7.08 o 
   8  -2   2      232.33      247.72     17.80 o 
   9  -2   2      370.70      411.87     25.41 o 
  10  -2   2      129.56      117.58     19.11 o 
  11  -2   2       39.15       26.27     18.90 o 
  12  -2   2        7.03       -6.03     23.83 o 
 -11  -1   2       34.47       35.39     19.62 o 
 -10  -1   2       12.64       14.18     17.46 o 
  -9  -1   2      223.89      216.03     27.83 o 
  -8  -1   2        2.76        7.55      8.12 o 
  -7  -1   2       42.42       18.52      9.89 o 
  -6  -1   2       19.81        8.31      7.93 o 
  -5  -1   2      474.67      448.14     29.85 o 
  -4  -1   2        0.29        1.26      3.75 o 
  -3  -1   2      285.42      309.04     12.36 o 
  -2  -1   2     9943.03    11029.78    273.73 o 
  -1  -1   2      167.68      166.14      3.94 o 
   0  -1   2       31.00       27.04      0.88 o 
   1  -1   2        4.44        9.46      1.61 o 
   2  -1   2        8.37       11.11      2.85 o 
   3  -1   2      123.34      141.13      8.97 o 
   4  -1   2      235.50      237.59     11.80 o 
   5  -1   2        4.42       28.72      5.74 o 
   6  -1   2      816.68      886.73     56.92 o 
   7  -1   2       21.07       23.08      9.45 o 
   8  -1   2      102.86       82.72     20.43 o 
   9  -1   2      425.73      426.11     26.11 o 
  10  -1   2      317.15      336.09     23.72 o 
  11  -1   2      117.09      113.88     23.93 o 
 -12   0   2       43.87       64.30     19.55 o 
 -11   0   2       10.85      -10.44     20.27 o 
 -10   0   2      206.13      198.62     20.43 o 
  -9   0   2       48.39       52.11     15.17 o 
  -8   0   2      130.30      140.41     13.43 o 
  -7   0   2     1744.49     1994.28     83.69 o 
  -6   0   2     1820.19     1916.64     51.45 o 
  -5   0   2     1570.01     1702.36     81.47 o 
  -4   0   2      139.33      125.74      8.40 o 
  -3   0   2     4633.87     5023.07    233.49 o 
  -2   0   2     5223.35     5565.76    301.46 o 
  -1   0   2        3.60       11.48      0.82 o 
   0   0   2      323.38      295.99     10.60 o 
   1   0   2    13448.26    14015.22    401.84 o 
   2   0   2     5977.52     6496.65    217.90 o 
   3   0   2      606.24      515.38     14.80 o 
   4   0   2    18522.01    21112.19    748.76 o 
   5   0   2       74.21       82.15     13.20 o 
   6   0   2      974.31     1187.96     68.10 o 
   7   0   2        0.02       -2.19      9.36 o 
   8   0   2      121.19      148.25     17.60 o 
   9   0   2        0.01       10.69     10.78 o 
  10   0   2       65.15       61.18     19.76 o 
  11   0   2        2.79       -0.69     21.17 o 
 -12   1   2      100.57       58.34     19.70 o 
 -11   1   2        6.58       13.83     19.85 o 
 -10   1   2      250.29      302.11     23.98 o 
  -9   1   2      707.85      769.46     31.11 o 
  -8   1   2      189.85      206.33     16.87 o 
  -7   1   2      541.63      587.08     23.69 o 
  -6   1   2     2288.56     2567.52     65.60 o 
  -5   1   2       33.30       34.39      2.97 o 
  -4   1   2      151.72      128.35      9.96 o 
  -3   1   2     3863.95     4216.89    234.29 o 
  -2   1   2     2657.84     2936.80     69.10 o 
  -1   1   2      695.01      661.49     20.23 o 
   0   1   2     2298.98     2157.33     72.31 o 
   1   1   2     6054.66     6385.67    189.55 o 
   2   1   2        3.40        5.25      1.45 o 
   3   1   2     2069.09     2191.49     74.17 o 
   4   1   2      764.54      858.03     25.09 o 
   5   1   2      362.89      399.19     17.48 o 
   6   1   2       15.27       24.36      9.87 o 
   7   1   2      373.08      353.08     19.54 o 
   8   1   2        0.91       10.33     12.31 o 
   9   1   2      115.23      141.12     20.23 o 
  10   1   2      165.26      201.33     25.28 o 
  11   1   2       72.61       42.89     25.25 o 
 -12   2   2       23.91       23.88     24.94 o 
 -11   2   2      145.42      142.62     22.89 o 
 -10   2   2      417.61      468.43     29.05 o 
  -9   2   2      254.36      245.28     17.05 o 
  -8   2   2      187.05      182.45      8.65 o 
  -7   2   2       61.16       59.12      3.90 o 
  -6   2   2      415.64      433.41     20.06 o 
  -5   2   2     1584.28     1731.04     96.38 o 
  -4   2   2       29.23       27.18      3.89 o 
  -3   2   2     1560.15     1684.54    130.78 o 
  -2   2   2     5632.52     5766.45    132.46 o 
  -1   2   2     1770.48     1735.27     40.71 o 
   0   2   2     1750.54     1795.18     30.50 o 
   1   2   2      224.23      209.75     10.40 o 
   2   2   2     1339.46     1440.25     48.97 o 
   3   2   2      109.16      119.66      7.00 o 
   4   2   2      150.00      129.41      8.95 o 
   5   2   2      463.85      508.67     29.19 o 
   6   2   2       15.90       14.14      6.88 o 
   7   2   2       54.55       80.75     13.27 o 
   8   2   2        3.08        2.38     13.35 o 
   9   2   2      577.49      654.25     54.24 o 
  10   2   2       49.46        0.45     27.76 o 
 -12   3   2        0.07      -16.30     16.42 o 
 -11   3   2      565.30      682.34     35.65 o 
 -10   3   2       28.07       21.42     18.23 o 
  -9   3   2      158.74      182.88     18.04 o 
  -8   3   2      968.48      900.12     39.03 o 
  -7   3   2       25.87       40.15      9.85 o 
  -6   3   2      146.64      113.08     35.61 o 
  -5   3   2       17.48        6.16      3.21 o 
  -4   3   2      564.78      460.31     65.71 o 
  -3   3   2      114.01      110.87     13.15 o 
  -2   3   2      316.08      340.32     22.14 o 
  -1   3   2     2438.64     2428.18     60.71 o 
   0   3   2      134.75      129.18      6.49 o 
   1   3   2     2197.42     2466.35     65.66 o 
   2   3   2      358.01      394.01     21.42 o 
   3   3   2        6.74        4.00      2.65 o 
   4   3   2      281.40      247.00     10.49 o 
   5   3   2      425.55      422.95     22.33 o 
   6   3   2        8.88        4.14      6.70 o 
   7   3   2      360.51      366.45     21.76 o 
   8   3   2      136.51      110.68     25.49 o 
   9   3   2       11.88       -0.65     16.57 o 
  10   3   2        9.58      -20.60     20.60 o 
 -12   4   2      337.77      360.04     40.71 o 
 -11   4   2       68.01       56.59     46.06 o 
 -10   4   2       40.97       46.98     16.13 o 
  -9   4   2       80.91       87.20      8.24 o 
  -8   4   2     1396.28     1448.47     81.45 o 
  -7   4   2      140.51      126.15     14.05 o 
  -6   4   2     1486.82     1544.31    166.28 o 
  -5   4   2       67.10       76.89      9.38 o 
  -4   4   2      646.56      731.90     29.82 o 
  -3   4   2        1.15        2.30      3.28 o 
  -2   4   2      492.87      480.60     11.63 o 
  -1   4   2     4103.52     4168.38     99.22 o 
   0   4   2     4553.84     4673.50    182.35 o 
   1   4   2     3993.69     4098.90    251.39 o 
   2   4   2     1689.16     1797.15     68.15 o 
   3   4   2      647.39      638.12     46.49 o 
   4   4   2     2946.51     2656.16     59.33 o 
   5   4   2      104.56      104.05      6.12 o 
   6   4   2      939.64      977.98     21.30 o 
   7   4   2      789.07      801.44     32.54 o 
   8   4   2       12.63       34.32     15.91 o 
   9   4   2       79.57       84.90     21.49 o 
  10   4   2       77.18      138.44     40.52 o 
 -12   5   2       63.98       75.28     23.94 o 
 -11   5   2        2.89       22.52     26.77 o 
 -10   5   2       10.73       30.48     15.27 o 
  -9   5   2      127.40      115.05     12.74 o 
  -8   5   2        1.96        3.93      8.10 o 
  -7   5   2        1.06        0.81      6.48 o 
  -5   5   2        8.79       14.81      4.68 o 
  -4   5   2     2428.92     2794.11     71.39 o 
  -3   5   2      274.23      299.62     13.97 o 
  -2   5   2     2917.10     2951.94    142.24 o 
  -1   5   2      405.31      427.34     13.40 o 
   0   5   2        4.11       -1.93      2.80 o 
   1   5   2     4663.96     5722.98    295.97 o 
   2   5   2     1436.88     1640.98     67.17 o 
   3   5   2      488.22      438.10     51.38 o 
   4   5   2      877.49      840.86     31.70 o 
   5   5   2      826.71      826.44     21.16 o 
   6   5   2       16.56       13.50      8.30 o 
   7   5   2      131.36      148.93     28.16 o 
   8   5   2       48.60       55.56     15.37 o 
   9   5   2      194.34      226.11     27.43 o 
 -12   6   2        2.10        0.64     14.39 o 
 -11   6   2        0.47       -2.56     12.54 o 
 -10   6   2       28.06       27.40     15.55 o 
  -9   6   2     1368.97     1473.15    162.24 o 
  -8   6   2       23.74       20.08      8.02 o 
  -7   6   2        0.42        4.16     11.66 o 
  -6   6   2       41.18       45.75     15.77 o 
  -5   6   2        4.44       -0.41      6.38 o 
  -4   6   2      311.88      379.45     15.97 o 
  -3   6   2     2957.47     3002.94     70.43 o 
  -2   6   2      729.65      826.89     28.29 o 
  -1   6   2     1425.77     1577.07     33.24 o 
   0   6   2    21753.45    25110.91    665.36 o 
   1   6   2      516.69      495.64     36.17 o 
   3   6   2      484.91      462.49     81.19 o 
   4   6   2     3162.38     3190.34    208.79 o 
   5   6   2      575.67      567.59     21.99 o 
   6   6   2     1163.94     1258.65     96.28 o 
   7   6   2       20.31        2.03     18.34 o 
   8   6   2      171.61      193.35     20.64 o 
   9   6   2        2.50       10.34     23.62 o 
 -12   7   2       64.53       73.34     22.72 o 
 -11   7   2     1908.14     2240.43    127.84 o 
 -10   7   2        0.38       16.69     18.15 o 
  -9   7   2      492.43      528.78     80.28 o 
  -8   7   2      810.27      816.06     54.86 o 
  -7   7   2      252.67      237.76     37.59 o 
  -6   7   2       23.31       11.90      8.42 o 
  -4   7   2      402.79      398.39     32.60 o 
  -3   7   2     1040.22     1104.99     39.36 o 
  -2   7   2      534.78      621.03     16.08 o 
  -1   7   2     1146.36     1300.55     41.07 o 
   0   7   2       28.65       23.97      3.75 o 
   1   7   2        8.18       18.71     12.40 o 
   2   7   2      462.20      511.79     42.47 o 
   3   7   2      320.78      301.18     41.15 o 
   4   7   2     4585.96     4768.63    268.97 o 
   5   7   2       21.20       29.19      8.16 o 
   6   7   2       74.08       65.12     15.00 o 
   7   7   2       21.70       24.54     12.07 o 
   8   7   2       23.43       26.68     16.54 o 
 -12   8   2      111.58      112.50     24.99 o 
 -11   8   2        3.71       19.67     13.90 o 
 -10   8   2      404.26      384.48     37.30 o 
  -9   8   2       29.48       30.38     13.87 o 
  -8   8   2      112.01      100.05     14.49 o 
  -7   8   2      153.60      159.34     51.89 o 
  -6   8   2       29.25       25.85      7.50 o 
  -5   8   2      568.66      642.81     87.47 o 
  -4   8   2       57.77       78.60     10.09 o 
  -3   8   2       11.91        7.13      2.81 o 
  -2   8   2     1359.49     1443.42    109.07 o 
  -1   8   2        3.95        8.99      3.41 o 
   0   8   2        5.55        2.55      3.23 o 
   1   8   2      460.39      467.58     27.50 o 
   3   8   2      371.45      343.21     60.66 o 
   4   8   2        0.91        8.12      8.07 o 
   5   8   2       55.92       45.88     12.20 o 
   6   8   2       91.26       90.55     14.83 o 
   7   8   2       27.52       15.95     14.43 o 
   8   8   2      165.13      179.60     37.08 o 
 -12   9   2      328.54      357.50     31.36 o 
 -11   9   2      258.76      225.64     25.43 o 
 -10   9   2      102.18       81.27     18.72 o 
  -9   9   2      328.56      270.94     67.00 o 
  -7   9   2        1.45       13.26     10.66 o 
  -5   9   2       26.19       31.56      6.99 o 
  -4   9   2      351.72      399.08     21.89 o 
  -2   9   2       90.77       87.82     13.46 o 
  -1   9   2      325.27      336.86     22.24 o 
   0   9   2       16.75       18.00      4.37 o 
   1   9   2      317.08      325.33     26.58 o 
   2   9   2      234.15      187.66     25.82 o 
   3   9   2      201.10      128.06     15.71 o 
   4   9   2      144.47      105.80     25.49 o 
   5   9   2      115.84      106.93     11.35 o 
   6   9   2     1117.24     1324.64     91.54 o 
   7   9   2       34.58       27.64     21.80 o 
 -12  10   2       21.56       29.98     39.72 o 
 -11  10   2       52.67       46.13     20.17 o 
 -10  10   2       44.56       53.04     18.37 o 
  -9  10   2       39.56       25.60     15.22 o 
  -8  10   2        3.45        2.46     12.41 o 
  -7  10   2      433.01      402.13     77.60 o 
  -6  10   2        0.60       -4.87      4.87 o 
  -5  10   2        7.56       18.10      4.78 o 
  -4  10   2        4.64        5.33      4.76 o 
  -3  10   2      146.73      112.24     31.87 o 
  -2  10   2       64.40       78.60     29.49 o 
  -1  10   2        2.82        2.39      3.95 o 
   0  10   2       75.25       73.65      6.33 o 
   1  10   2       76.77       66.03     21.93 o 
   2  10   2        0.03       -1.01      7.69 o 
   3  10   2      495.07      519.61     61.83 o 
   4  10   2      402.09      409.37     66.82 o 
   5  10   2        8.38        9.41     16.02 o 
   6  10   2       13.79       24.89     15.57 o 
 -12  11   2        1.70       25.71     24.34 o 
 -11  11   2      502.43      507.18     60.11 o 
 -10  11   2      260.89      228.73     23.54 o 
  -9  11   2       82.18       76.47     17.54 o 
  -7  11   2      413.20      332.72     54.68 o 
  -6  11   2        9.34       10.20      7.07 o 
  -5  11   2       36.03       32.74      6.97 o 
  -3  11   2       36.62       27.18     10.23 o 
  -2  11   2       32.91       28.23     11.48 o 
  -1  11   2      669.02      785.30     27.63 o 
   0  11   2        7.51        7.04      4.93 o 
   1  11   2        3.06        4.51      7.58 o 
   2  11   2        4.18        0.72     12.34 o 
   3  11   2      106.65       63.18     12.39 o 
   4  11   2       21.66       -0.59     11.43 o 
   5  11   2       72.87       67.64     17.55 o 
   6  11   2        0.02        2.94     42.83 o 
 -12  12   2        1.06      -15.44     26.76 o 
 -11  12   2       25.54       20.74     23.73 o 
 -10  12   2      295.51      314.93     58.09 o 
  -9  12   2        1.47       19.64     11.99 o 
  -8  12   2       17.76       -7.51     19.69 o 
  -7  12   2      154.85      175.67     15.95 o 
  -6  12   2     1001.24     1079.45     33.28 o 
  -5  12   2      259.20      254.07     24.86 o 
  -4  12   2      107.67      100.19     20.98 o 
  -3  12   2      309.47      369.00     27.36 o 
  -2  12   2       23.13       12.16      6.89 o 
  -1  12   2      315.59      318.87     36.14 o 
   0  12   2       43.41       25.41      8.53 o 
   1  12   2        1.50        6.79      8.65 o 
   2  12   2      657.37      666.30    103.12 o 
   3  12   2        2.55       23.76     18.26 o 
   4  12   2        0.45        4.44     32.71 o 
   5  12   2       68.10       60.29     18.64 o 
 -11  13   2       14.55       28.79     20.21 o 
 -10  13   2       66.85       93.75     28.86 o 
  -9  13   2        0.18       13.91     33.74 o 
  -7  13   2       95.29       73.07     16.47 o 
  -4  13   2      232.96      258.69     23.40 o 
  -3  13   2        0.29      -10.78     11.44 o 
  -2  13   2       62.11       46.72     13.69 o 
  -1  13   2      251.83      205.90     25.63 o 
   0  13   2        9.83       21.02     14.45 o 
   1  13   2      138.32      156.99     21.88 o 
   2  13   2        1.03        3.38     12.50 o 
   3  13   2        0.33       27.96     32.05 o 
   4  13   2       27.60       47.74     19.14 o 
 -11  14   2       90.10       63.32     27.16 o 
 -10  14   2       30.70       35.95     22.34 o 
  -9  14   2        0.97      -14.23     38.91 o 
  -8  14   2        8.72       -8.60     19.00 o 
  -7  14   2       36.27       19.61     15.64 o 
  -6  14   2       86.87       64.26     20.17 o 
  -5  14   2        5.78       10.78     15.84 o 
  -4  14   2      340.23      282.68     47.75 o 
  -3  14   2        0.70      -19.44     19.44 o 
  -2  14   2       21.79       16.74     28.64 o 
  -1  14   2       23.93       50.02     17.68 o 
   0  14   2      235.95      247.58     71.48 o 
   1  14   2      101.55       75.97     15.76 o 
   2  14   2        5.46        6.98     22.81 o 
   3  14   2        0.28        6.95     22.92 o 
 -10  15   2      169.30      156.27     27.54 o 
  -9  15   2       72.00       71.06     21.67 o 
  -8  15   2       45.05       46.95     19.06 o 
  -7  15   2      388.77      386.86    124.43 o 
  -6  15   2      400.94      413.01     42.25 o 
  -5  15   2       60.02       41.67     16.37 o 
  -4  15   2      165.90      142.02     56.48 o 
  -3  15   2      216.46      193.36     21.26 o 
  -2  15   2       25.59       43.63     20.83 o 
  -1  15   2      121.90      129.46     29.93 o 
   0  15   2       53.25       56.11     24.35 o 
   1  15   2        3.25        0.07     14.18 o 
   2  15   2      221.42      252.51     32.46 o 
  -9  16   2       15.18       11.13     22.22 o 
  -8  16   2        9.28       10.67     14.57 o 
  -7  16   2        0.09       -9.76     28.24 o 
  -6  16   2        2.75        8.43     20.83 o 
  -5  16   2      103.81       83.25     22.15 o 
  -4  16   2      107.35      115.09     26.48 o 
  -3  16   2       42.65       43.05     29.19 o 
  -2  16   2       35.50       32.49     29.27 o 
  -1  16   2       20.66       46.06     34.55 o 
   0  16   2      116.63      150.17     27.20 o 
  -8  17   2        1.13        4.36     24.85 o 
  -7  17   2        1.27      -15.62     25.60 o 
  -6  17   2      219.79      214.93     62.86 o 
  -5  17   2      207.39      248.72     34.99 o 
  -4  17   2       32.21       14.67     23.25 o 
  -3  17   2       32.00       40.12     26.84 o 
  -2  17   2        0.80       -5.54     23.05 o 
  -1  17   2       96.06       66.97     41.00 o 
   3 -19   3        1.13      -12.54     25.67 o 
   4 -19   3        1.28       33.84     23.88 o 
   5 -19   3        4.09       -2.86     35.21 o 
   6 -19   3      160.95      173.46     44.81 o 
   0 -18   3       34.99       36.54     26.31 o 
   1 -18   3        1.03       10.71     23.98 o 
   2 -18   3       21.69       35.94     24.31 o 
   3 -18   3       20.98       14.01     23.32 o 
   4 -18   3      160.07      250.26     33.52 o 
   5 -18   3       19.97       -7.33     30.15 o 
   6 -18   3       73.82       53.15     60.00 o 
   7 -18   3        0.11       36.16     24.64 o 
   8 -18   3      172.90      126.21     45.51 o 
  -1 -17   3        3.58       -6.18     18.12 o 
   0 -17   3       87.52       98.95     34.03 o 
   1 -17   3        0.14       18.20     20.55 o 
   2 -17   3      138.64      169.42     38.51 o 
   3 -17   3        0.21        7.56     18.56 o 
   4 -17   3      410.70      579.29     50.61 o 
   5 -17   3      105.26       88.16     30.88 o 
   6 -17   3       22.88       22.74     21.20 o 
   7 -17   3       11.74       37.92     27.94 o 
   8 -17   3       28.33        2.37     32.53 o 
   9 -17   3       84.68       74.59     21.17 o 
  -3 -16   3      204.07      317.22     39.68 o 
  -2 -16   3       37.26       73.80     33.56 o 
  -1 -16   3      112.75       79.28     18.48 o 
   0 -16   3        0.32       12.52     13.61 o 
   1 -16   3       68.68       36.84     50.50 o 
   2 -16   3      184.00      227.43     85.96 o 
   3 -16   3        2.17      -13.13     15.33 o 
   4 -16   3        0.05      -15.77     22.37 o 
   5 -16   3        2.84       14.23     23.76 o 
   6 -16   3       67.63       46.26     18.66 o 
   7 -16   3       31.66       43.35     28.38 o 
   8 -16   3        2.30       11.22     18.53 o 
   9 -16   3       37.51       34.50     22.20 o 
  10 -16   3      561.49      519.22    124.40 o 
  -4 -15   3       19.99        2.95     37.99 o 
  -3 -15   3       31.69       24.78     23.26 o 
  -2 -15   3       36.97       -7.58     20.91 o 
  -1 -15   3        1.12      -11.76     11.82 o 
   0 -15   3      217.87      201.47     46.39 o 
   1 -15   3      316.63      272.96     51.53 o 
   2 -15   3      154.29      175.30     28.53 o 
   3 -15   3      206.17      214.77     91.06 o 
   4 -15   3      690.89      709.55     42.54 o 
   5 -15   3      639.66      672.14     45.62 o 
   6 -15   3      251.08      311.35     32.71 o 
   7 -15   3      151.33      122.56     23.62 o 
   8 -15   3       11.65       -2.67     12.02 o 
   9 -15   3       52.30       22.97     26.66 o 
  10 -15   3        5.03      -27.98     27.98 o 
  11 -15   3        1.14       13.28     22.19 o 
  -5 -14   3       53.70       27.22     18.71 o 
  -4 -14   3       33.37        2.08     24.39 o 
  -3 -14   3       81.06       97.59     22.77 o 
  -2 -14   3       45.99       33.01     17.09 o 
  -1 -14   3      130.66      154.47     23.91 o 
   0 -14   3      143.80      125.96     45.51 o 
   1 -14   3      171.25      187.03     23.69 o 
   2 -14   3       67.42       57.06     15.70 o 
   3 -14   3      321.14      253.70     53.18 o 
   4 -14   3      341.52      395.70     32.05 o 
   5 -14   3      583.37      622.20     38.87 o 
   6 -14   3       11.92       10.20     15.48 o 
   7 -14   3      336.81      343.04     82.55 o 
   8 -14   3       33.78       14.60     12.95 o 
   9 -14   3       44.79       45.78     14.38 o 
  10 -14   3        0.13       -9.90     14.17 o 
  11 -14   3       29.73      -23.03     23.03 o 
  -5 -13   3       25.69        1.21     51.16 o 
  -4 -13   3       42.51       23.51     19.42 o 
  -3 -13   3      466.30      411.20     72.21 o 
  -2 -13   3      446.15      443.60     35.06 o 
  -1 -13   3      152.40      140.16     20.24 o 
   0 -13   3      453.05      393.73     78.52 o 
   1 -13   3      766.18      915.43     49.95 o 
   3 -13   3      488.11      624.28    125.17 o 
   4 -13   3      225.59      289.94     24.57 o 
   5 -13   3      282.91      255.88     72.14 o 
   6 -13   3       63.46       75.11     21.86 o 
   8 -13   3        9.44       18.45     12.94 o 
   9 -13   3       62.40       80.53     20.28 o 
  10 -13   3       38.30       24.57     19.78 o 
  11 -13   3       55.23       68.79     23.59 o 
  -6 -12   3       16.91       11.06     22.82 o 
  -5 -12   3       57.91       63.68     21.73 o 
  -4 -12   3       18.54       17.23     16.67 o 
  -3 -12   3      164.17      154.37     29.52 o 
  -2 -12   3       34.89       33.55     13.31 o 
  -1 -12   3      951.80     1062.35     53.47 o 
   0 -12   3       20.88       22.10      4.49 o 
   1 -12   3      691.74      864.15     95.53 o 
   5 -12   3      181.21      176.36     12.10 o 
   6 -12   3      281.69      378.08     24.79 o 
   7 -12   3      403.25      313.82     85.04 o 
   9 -12   3      108.98       96.02     17.93 o 
  10 -12   3      390.76      399.66     90.40 o 
  11 -12   3        4.23      -11.11     21.68 o 
  12 -12   3       96.68      101.44     29.12 o 
  -7 -11   3      203.61      206.09     29.68 o 
  -6 -11   3        0.65       -5.00     18.98 o 
  -5 -11   3       22.71        6.79     14.25 o 
  -4 -11   3      190.09      190.55     52.77 o 
  -3 -11   3       41.52       40.61     15.88 o 
  -2 -11   3      507.24      459.59    102.61 o 
  -1 -11   3      156.25      144.15     36.60 o 
   1 -11   3      294.67      344.08     37.79 o 
   2 -11   3      252.22      219.75     41.55 o 
   3 -11   3      962.97      967.36     43.42 o 
   4 -11   3      484.56      545.70     31.39 o 
   5 -11   3      588.68      725.28     18.56 o 
   6 -11   3       11.33        5.63     10.57 o 
   7 -11   3      125.07      115.63     20.94 o 
   8 -11   3        6.55       23.65     15.92 o 
   9 -11   3       45.99       39.41     15.15 o 
  10 -11   3        5.14       15.59     12.61 o 
  11 -11   3       34.65        6.74     21.58 o 
  12 -11   3        1.57      -16.02     23.37 o 
  -8 -10   3       26.43       50.35     27.93 o 
  -7 -10   3      111.84      109.43     33.81 o 
  -6 -10   3       43.55       33.12     12.82 o 
  -5 -10   3        4.16        7.33      9.64 o 
  -4 -10   3      264.15      225.02     27.17 o 
  -3 -10   3       78.22       76.18     11.37 o 
  -2 -10   3       95.79       87.91     15.92 o 
  -1 -10   3       61.29       57.50      8.78 o 
   0 -10   3       46.50       33.13      9.79 o 
   1 -10   3      524.97      597.40     54.64 o 
   2 -10   3       24.82        3.01      7.92 o 
   4 -10   3      145.37      159.55      8.91 o 
   5 -10   3      176.01      187.33     21.89 o 
   6 -10   3       91.11       69.61     14.74 o 
   7 -10   3       41.00       41.05     11.84 o 
   8 -10   3      137.91      138.33     19.88 o 
   9 -10   3      496.87      478.07     80.83 o 
  10 -10   3        0.04       10.33     12.37 o 
  11 -10   3        7.16       15.88     21.03 o 
  12 -10   3       17.21       10.02     41.92 o 
  -8  -9   3       72.15       80.37     18.51 o 
  -7  -9   3       90.93      102.71     21.21 o 
  -6  -9   3        0.01        9.66     15.26 o 
  -5  -9   3       28.87       56.07     14.49 o 
  -4  -9   3      187.10      174.93     37.88 o 
  -3  -9   3       55.95       39.81     10.86 o 
  -2  -9   3      875.82      883.98    113.03 o 
  -1  -9   3      199.77      201.56     18.12 o 
   0  -9   3       83.69       96.56     11.08 o 
   1  -9   3      648.28      718.06     48.48 o 
   2  -9   3        7.72       -1.76      5.65 o 
   3  -9   3      320.15      339.55     11.50 o 
   4  -9   3       70.79       81.75     20.83 o 
   6  -9   3        3.11        6.02      9.05 o 
   7  -9   3      274.47      235.50     51.53 o 
   8  -9   3      893.76      849.05    151.17 o 
   9  -9   3      186.83      175.78     46.50 o 
  10  -9   3      283.01      319.16     25.41 o 
  11  -9   3       11.06       -2.90     19.30 o 
  12  -9   3       66.12       71.81     24.56 o 
  -9  -8   3       24.97       19.30     25.28 o 
  -8  -8   3       56.82       62.76     21.00 o 
  -7  -8   3      314.40      321.67     73.79 o 
  -6  -8   3      409.47      422.49     73.82 o 
  -5  -8   3      704.03      771.59    102.35 o 
  -4  -8   3        3.70       -6.60      9.72 o 
  -3  -8   3       21.18       27.66      7.49 o 
  -2  -8   3       14.19       16.13      7.99 o 
  -1  -8   3        0.56        2.27      7.92 o 
   1  -8   3      154.97      140.48      7.56 o 
   2  -8   3       92.26       74.44     10.56 o 
   3  -8   3       25.97       27.51      2.49 o 
   4  -8   3     1906.20     2068.95     76.65 o 
   5  -8   3      107.66       95.02     40.85 o 
   6  -8   3       36.16       25.59      7.42 o 
   7  -8   3        6.06       -9.18      9.18 o 
   8  -8   3     2457.44     2452.30    316.23 o 
   9  -8   3      252.96      223.87     77.23 o 
  10  -8   3        4.60       10.97     14.94 o 
  11  -8   3      292.77      282.10     57.21 o 
  12  -8   3      119.14       82.93     19.49 o 
  -9  -7   3       88.41       94.14     20.41 o 
  -8  -7   3      152.25      173.06     19.03 o 
  -7  -7   3      216.90      191.14     42.36 o 
  -6  -7   3      338.14      315.94     18.78 o 
  -5  -7   3        0.71       -9.10     10.29 o 
  -4  -7   3       56.65       55.25     20.65 o 
  -3  -7   3      743.83      669.47     80.72 o 
  -2  -7   3      441.93      424.17     49.44 o 
   0  -7   3      831.52      835.69     65.42 o 
   1  -7   3       88.61       70.39      5.93 o 
   2  -7   3        9.16       17.54      3.46 o 
   3  -7   3      177.51      225.85     10.92 o 
   4  -7   3      569.45      671.85     30.15 o 
   5  -7   3       15.64       17.73      7.59 o 
   7  -7   3      314.38      310.02     41.29 o 
   8  -7   3      723.12      656.61     66.41 o 
   9  -7   3       59.18       60.03     14.91 o 
  10  -7   3        0.08       16.84     16.01 o 
  11  -7   3        0.02        2.45     12.73 o 
  12  -7   3      708.47      836.20     47.34 o 
 -10  -6   3        1.67      -17.43     17.43 o 
  -9  -6   3       68.79       59.60     36.97 o 
  -8  -6   3       53.07       81.63     16.65 o 
  -7  -6   3     1041.14     1124.98     62.67 o 
  -6  -6   3      278.99      263.77     17.55 o 
  -5  -6   3        0.03       -1.71      9.27 o 
  -4  -6   3       23.92       26.37      7.21 o 
  -3  -6   3     1377.18     1416.01    138.29 o 
  -2  -6   3        0.03       -3.27      4.46 o 
  -1  -6   3      936.87      991.31     47.90 o 
   0  -6   3        5.54        2.15      3.40 o 
   1  -6   3      277.07      277.35     12.54 o 
   2  -6   3      106.77      136.55      6.90 o 
   3  -6   3     6748.37     7583.78    174.42 o 
   4  -6   3     1082.55     1182.09     32.93 o 
   6  -6   3       55.65       45.79      9.54 o 
   7  -6   3     2276.26     2231.70    255.10 o 
   8  -6   3       70.87       84.01     13.80 o 
   9  -6   3       71.16       57.48      9.43 o 
  10  -6   3      171.43      159.71     26.51 o 
  11  -6   3       75.05       88.40     20.86 o 
  12  -6   3        3.22        4.59     22.59 o 
 -10  -5   3       16.14       14.64     27.03 o 
  -9  -5   3        1.97      -11.59     17.97 o 
  -8  -5   3      292.80      314.80     46.28 o 
  -7  -5   3      737.64      780.67     76.28 o 
  -6  -5   3      161.87      127.68     24.83 o 
  -5  -5   3       21.48        7.48      8.91 o 
  -4  -5   3     1045.02     1066.19    102.17 o 
  -3  -5   3       78.88       75.52      8.73 o 
  -2  -5   3      181.19      238.96     12.42 o 
  -1  -5   3    11179.85    12115.76    583.02 o 
   0  -5   3      723.98      653.73     25.79 o 
   1  -5   3     4336.16     4321.27    120.24 o 
   2  -5   3     2640.88     2765.40     47.00 o 
   3  -5   3      997.54     1158.15     32.09 o 
   4  -5   3      620.51      427.81     22.41 o 
   6  -5   3      551.70      606.31     67.04 o 
   7  -5   3      348.83      362.13     49.47 o 
   8  -5   3        0.18        3.81      6.71 o 
   9  -5   3       33.83       28.84      7.26 o 
  10  -5   3       86.93       99.19     18.07 o 
  11  -5   3       12.73       18.59     19.37 o 
  12  -5   3       48.32       50.14     25.13 o 
 -11  -4   3       41.29       21.08     18.28 o 
 -10  -4   3        1.73      -23.95     33.70 o 
  -9  -4   3        2.39       -6.01     30.77 o 
  -8  -4   3        1.59      -13.58     13.58 o 
  -7  -4   3        3.09       -4.06      9.10 o 
  -6  -4   3      493.26      556.08     77.20 o 
  -5  -4   3       25.95       27.62      2.88 o 
  -4  -4   3        0.02        3.53      6.50 o 
  -3  -4   3     1936.71     2672.82     55.70 o 
  -2  -4   3     1113.37     1278.50     48.20 o 
  -1  -4   3     2323.25     2466.39    121.99 o 
   0  -4   3     1370.49     1201.78     66.38 o 
   1  -4   3       59.58       53.54      2.25 o 
   2  -4   3      381.14      334.42      9.49 o 
   3  -4   3     1315.22     1386.68     38.20 o 
   4  -4   3      546.31      583.43     19.94 o 
   5  -4   3        0.57       -0.43      4.40 o 
   6  -4   3      144.31      161.21     13.82 o 
   7  -4   3       10.02        9.06      5.34 o 
   8  -4   3       50.33       40.23      5.58 o 
   9  -4   3       30.06       21.79     10.71 o 
  10  -4   3       29.95       32.41     13.04 o 
  11  -4   3      204.68      219.83     28.38 o 
  12  -4   3       96.46       29.39     45.25 o 
 -11  -3   3       15.25      -12.90     25.75 o 
 -10  -3   3      295.37      314.64     44.78 o 
  -9  -3   3       12.83       21.47     20.35 o 
  -8  -3   3      510.99      507.89     25.56 o 
  -7  -3   3      169.54      192.03     15.69 o 
  -6  -3   3      778.83      790.84     27.63 o 
  -5  -3   3      838.25      897.50     51.77 o 
  -4  -3   3      482.90      534.04     23.40 o 
  -3  -3   3     1343.24     1464.99     58.37 o 
  -2  -3   3        2.58        2.68      2.25 o 
  -1  -3   3      286.98      260.71     16.01 o 
   0  -3   3     6146.27     6348.37    282.86 o 
   2  -3   3    17071.49    17590.50    386.40 o 
   3  -3   3     3924.16     4360.55     99.79 o 
   4  -3   3     2996.07     3396.56     82.22 o 
   5  -3   3     3749.82     4089.25    241.40 o 
   6  -3   3     2458.41     2726.07    108.66 o 
   7  -3   3      260.72      233.53     18.83 o 
   8  -3   3      360.89      336.28     32.92 o 
   9  -3   3       42.45       44.55     11.03 o 
  10  -3   3       83.87       69.68     18.00 o 
  11  -3   3       83.62       54.38     21.68 o 
  12  -3   3       57.22       33.23     19.58 o 
 -11  -2   3       25.30       26.07     24.35 o 
 -10  -2   3      187.51      210.57     23.56 o 
  -9  -2   3       98.46      115.08     14.77 o 
  -8  -2   3      258.78      269.81     20.73 o 
  -7  -2   3     1190.86     1293.88     54.86 o 
  -6  -2   3       47.47       74.15     10.60 o 
  -5  -2   3      160.36      145.63     10.21 o 
  -4  -2   3       13.19       11.67      2.16 o 
  -3  -2   3       76.33       61.94      3.89 o 
  -2  -2   3       61.66       62.01      3.31 o 
  -1  -2   3     1053.64     1115.88     45.65 o 
   1  -2   3      926.29      854.55     15.60 o 
   2  -2   3      170.78      117.51      9.36 o 
   3  -2   3     1115.23     1025.41     50.60 o 
   4  -2   3      484.60      480.40     23.58 o 
   5  -2   3     5549.29     6382.55    232.97 o 
   6  -2   3        5.40       10.41      3.97 o 
   7  -2   3      235.90      238.85     10.40 o 
   8  -2   3        2.10       -1.82     10.35 o 
   9  -2   3       92.53       74.72     13.35 o 
  10  -2   3        1.02        8.75     12.08 o 
  11  -2   3        3.11       -2.96     22.37 o 
 -11  -1   3        0.39       -1.83     30.81 o 
 -10  -1   3       97.33       90.17     19.54 o 
  -9  -1   3        6.42        8.57     13.75 o 
  -8  -1   3      659.50      802.64     32.84 o 
  -7  -1   3      287.67      270.20     28.75 o 
  -6  -1   3      492.48      551.62     24.28 o 
  -5  -1   3     2451.79     2796.44     70.28 o 
  -4  -1   3     2896.37     3300.26    127.19 o 
  -3  -1   3        2.45        2.11      1.02 o 
  -2  -1   3    18018.71    18569.10    552.01 o 
  -1  -1   3    14097.83    11523.66    416.53 o 
   0  -1   3      420.84      455.77      9.87 o 
   1  -1   3      482.57      455.36     13.79 o 
   2  -1   3     1453.68     1239.73     47.38 o 
   3  -1   3     2236.46     2055.10     87.36 o 
   4  -1   3     2027.03     2427.90     55.51 o 
   5  -1   3     1882.85     1938.04     88.44 o 
   6  -1   3     1729.26     1923.20     91.49 o 
   7  -1   3       20.38       28.90     14.16 o 
   8  -1   3      116.79      115.69     12.62 o 
   9  -1   3      117.07      132.67     18.05 o 
  10  -1   3       88.51       72.19     20.51 o 
  11  -1   3       39.88       50.03     17.11 o 
 -12   0   3      285.26      368.21     84.90 o 
 -11   0   3      364.79      351.80     24.17 o 
 -10   0   3       75.03       87.18     19.79 o 
  -9   0   3        8.04        5.27      9.72 o 
  -8   0   3       39.45       54.79     24.02 o 
  -7   0   3       61.09       83.02     10.40 o 
  -6   0   3       79.91      104.84     10.63 o 
  -5   0   3        0.94        2.75      1.79 o 
  -4   0   3      431.31      403.56     18.59 o 
  -3   0   3      187.92      183.95     10.62 o 
  -2   0   3    11612.50     9786.72    221.85 o 
  -1   0   3      334.04      276.42      8.24 o 
   0   0   3     1833.66     1485.69     21.09 o 
   1   0   3     4356.68     4860.03     91.62 o 
   2   0   3     1263.89     1108.85     60.36 o 
   3   0   3     1198.94     1000.70     35.79 o 
   4   0   3       71.70      120.31      6.91 o 
   5   0   3     1162.03     1162.76     62.84 o 
   6   0   3       94.55       88.61     11.21 o 
   7   0   3       28.86       30.48      8.14 o 
   8   0   3        3.45       -2.17     12.21 o 
   9   0   3       12.75        9.11     13.92 o 
  10   0   3       43.91       46.12     20.61 o 
  11   0   3      120.62      113.69     30.95 o 
 -12   1   3       42.84       51.42     26.07 o 
 -11   1   3       68.38       72.88     17.11 o 
 -10   1   3        5.50       15.78     11.56 o 
  -9   1   3      472.67      506.53     37.77 o 
  -8   1   3        0.44       10.37     10.73 o 
  -7   1   3       16.21       21.47      6.23 o 
  -6   1   3       21.15       18.43      2.75 o 
  -5   1   3      353.51      354.21     23.94 o 
  -4   1   3      114.47      110.47      4.44 o 
  -3   1   3      505.12      382.79      8.68 o 
  -2   1   3      621.13      753.82     19.48 o 
  -1   1   3    12873.61    12621.28    387.95 o 
   0   1   3       77.40       71.65      3.19 o 
   1   1   3     1033.67     1124.67     39.12 o 
   2   1   3       49.65       48.04      3.87 o 
   3   1   3        0.60       -1.72      1.72 o 
   4   1   3       13.24       10.61      2.70 o 
   5   1   3      645.90      782.76     49.27 o 
   6   1   3       36.63       28.59      8.81 o 
   7   1   3        1.91       -9.65      9.87 o 
   8   1   3      141.64      123.57     17.20 o 
   9   1   3       14.90       12.97     11.10 o 
  10   1   3      224.60      250.57     27.22 o 
  11   1   3       63.52       46.81     25.93 o 
 -12   2   3       89.86       82.91     19.86 o 
 -11   2   3      238.85      198.15     31.83 o 
 -10   2   3       28.98       41.98     12.62 o 
  -9   2   3     1455.25     1664.83     75.88 o 
  -8   2   3     1924.41     1884.48     87.27 o 
  -7   2   3     1068.89      973.82     54.32 o 
  -6   2   3        3.76       10.81      3.00 o 
  -5   2   3     1088.31     1252.52     58.85 o 
  -4   2   3      145.41      140.50      9.07 o 
  -3   2   3     1465.16     1631.02     45.91 o 
  -2   2   3      391.88      410.00     11.72 o 
  -1   2   3       40.72       40.89      2.09 o 
   0   2   3     5411.38     5225.34    167.87 o 
   1   2   3      177.77      173.44     10.55 o 
   2   2   3        7.20        3.94      1.96 o 
   3   2   3        9.25       14.67      2.45 o 
   4   2   3      235.98      229.07     14.21 o 
   5   2   3      133.69      107.57      6.92 o 
   6   2   3        1.86        5.86      5.37 o 
   7   2   3        5.16        6.85      8.12 o 
   8   2   3       18.84       13.13      9.71 o 
   9   2   3      334.59      398.59     27.85 o 
  10   2   3        4.69       17.73     15.30 o 
 -12   3   3        7.20       19.18     22.92 o 
 -11   3   3      193.15      197.47     20.53 o 
 -10   3   3        1.45        8.23     21.23 o 
  -9   3   3     1017.75     1020.69     56.69 o 
  -8   3   3        0.12        8.17      4.14 o 
  -7   3   3      572.63      636.41     78.96 o 
  -6   3   3     1041.16     1086.55    102.02 o 
  -5   3   3      375.30      378.19     30.41 o 
  -4   3   3        8.53       12.74      3.83 o 
  -3   3   3      193.93      193.53     21.15 o 
  -2   3   3      756.74      724.65     21.56 o 
  -1   3   3     1248.68     1245.85     29.14 o 
   0   3   3     1738.30     1717.59     53.86 o 
   1   3   3       88.24       80.64      4.88 o 
   2   3   3      644.98      621.43     23.10 o 
   3   3   3      602.72      629.09     27.31 o 
   4   3   3      270.64      246.80     15.95 o 
   5   3   3      459.70      467.94     13.57 o 
   6   3   3     2895.09     3016.96     74.19 o 
   7   3   3      106.10      123.22     13.24 o 
   8   3   3       19.00       12.05     14.14 o 
   9   3   3        1.25      -14.03     28.02 o 
  10   3   3       36.86       57.02     18.72 o 
 -12   4   3        0.01       22.84     15.46 o 
 -11   4   3      294.17      344.75     27.14 o 
 -10   4   3        8.36        5.43     14.81 o 
  -9   4   3      458.50      424.49     17.14 o 
  -8   4   3       20.61        9.59     10.51 o 
  -7   4   3      376.10      399.94     45.14 o 
  -6   4   3      799.41      898.95     86.55 o 
  -5   4   3     3372.76     3873.35     98.91 o 
  -4   4   3      969.35     1092.64     30.91 o 
  -3   4   3      651.05      707.27     43.70 o 
  -2   4   3     1750.39     1676.55     50.48 o 
  -1   4   3        9.42        5.88      1.75 o 
   0   4   3      998.40     1071.75     30.62 o 
   1   4   3      532.58      670.21     34.28 o 
   2   4   3     1468.15     1588.17     68.01 o 
   3   4   3      291.43      277.83     11.43 o 
   4   4   3      799.15      791.66     40.48 o 
   5   4   3       33.46       25.30      5.38 o 
   6   4   3      390.97      404.09     14.67 o 
   7   4   3      140.13      125.52     16.80 o 
   8   4   3       89.33      105.77     18.01 o 
   9   4   3       79.43       53.91     21.26 o 
 -12   5   3       52.69       75.53     23.31 o 
 -11   5   3      101.50      100.26     21.01 o 
 -10   5   3      102.38       70.82     17.30 o 
  -9   5   3       14.51       14.18     30.04 o 
  -8   5   3       49.34       53.91     11.93 o 
  -7   5   3        5.04        8.67      6.61 o 
  -6   5   3      109.20       92.40     16.32 o 
  -5   5   3      938.90      969.02     37.99 o 
  -4   5   3      471.39      545.63     18.88 o 
  -3   5   3      172.49      130.48      9.31 o 
  -2   5   3      208.62      247.35      7.48 o 
  -1   5   3    12908.45    15125.27    239.74 o 
   0   5   3      151.04      152.49      9.12 o 
   1   5   3      952.28     1010.09     51.34 o 
   2   5   3      205.11      219.66     15.28 o 
   3   5   3       13.50       12.29      4.63 o 
   4   5   3        3.74        3.82      4.98 o 
   5   5   3     1589.54     1618.21     58.13 o 
   6   5   3       41.64       44.96      7.60 o 
   7   5   3       82.61       79.62     15.82 o 
   8   5   3      395.25      356.89     45.18 o 
   9   5   3       36.48       45.78     22.83 o 
 -12   6   3        0.14      -12.87     14.46 o 
 -11   6   3       92.78       53.78     19.29 o 
 -10   6   3      466.59      496.39     33.70 o 
  -9   6   3     1636.94     1661.54    169.36 o 
  -8   6   3        1.14       12.78      7.91 o 
  -7   6   3      489.97      459.20     73.53 o 
  -5   6   3      258.70      304.38     63.59 o 
  -4   6   3      255.59      359.35     11.96 o 
  -3   6   3      206.14      234.49     15.50 o 
  -2   6   3      144.81      187.48      7.75 o 
  -1   6   3      129.00      141.86      5.57 o 
   0   6   3     1400.04     1521.42     46.92 o 
   1   6   3        6.67        8.26      4.25 o 
   2   6   3      331.18      309.57     44.85 o 
   3   6   3      232.04      211.70     26.59 o 
   4   6   3     1024.74     1012.95     39.22 o 
   5   6   3      160.27      129.83     10.30 o 
   6   6   3        0.52        7.55      6.73 o 
   7   6   3      391.96      389.55     27.05 o 
   8   6   3       48.31       65.52     20.87 o 
   9   6   3       13.36       44.57     25.30 o 
 -12   7   3      318.15      358.73     41.07 o 
 -11   7   3       61.18       37.29     14.45 o 
 -10   7   3      328.28      371.23     62.89 o 
  -9   7   3      399.56      369.57     40.96 o 
  -8   7   3      400.63      378.97     57.91 o 
  -7   7   3      261.23      230.63     31.54 o 
  -4   7   3       13.59       11.23      3.97 o 
  -3   7   3      133.40      160.47     12.93 o 
  -2   7   3       15.80       15.23      2.87 o 
  -1   7   3     1682.68     1823.36     51.27 o 
   0   7   3      195.51      169.90     11.69 o 
   1   7   3     1258.18     1392.21     42.23 o 
   2   7   3      482.07      450.53     43.42 o 
   3   7   3      558.42      568.62     81.85 o 
   4   7   3      370.33      354.24     23.73 o 
   5   7   3        0.53        6.99      7.35 o 
   6   7   3      307.97      282.96     23.40 o 
   7   7   3       21.11       21.45     20.87 o 
   8   7   3      354.44      407.20     32.05 o 
 -12   8   3      148.79      165.24     25.80 o 
 -11   8   3        8.80        6.21     20.61 o 
 -10   8   3      113.31       61.85     21.12 o 
  -9   8   3       10.72       -7.51     12.89 o 
  -8   8   3      385.03      355.85     50.50 o 
  -7   8   3       54.79       47.74     11.23 o 
  -6   8   3       19.67       22.10     16.36 o 
  -5   8   3      399.44      555.25     73.82 o 
  -4   8   3      112.76       99.94      6.17 o 
  -3   8   3       18.71       23.55      6.60 o 
  -2   8   3      125.20      112.01     12.83 o 
  -1   8   3        0.08       -2.18      3.32 o 
   0   8   3      238.51      235.73     15.14 o 
   1   8   3        0.08       -2.12      6.30 o 
   2   8   3     1171.69     1201.26    169.58 o 
   3   8   3      445.57      411.00     47.12 o 
   4   8   3       86.63       61.50     11.99 o 
   5   8   3      368.07      363.51     22.42 o 
   6   8   3        8.54       11.86     12.00 o 
   7   8   3       41.34        1.69     20.68 o 
 -12   9   3      156.52      147.31     26.00 o 
 -11   9   3       37.60       26.34     22.88 o 
 -10   9   3       30.10       26.77     28.38 o 
  -9   9   3       24.61       12.95     14.02 o 
  -8   9   3       36.79       16.62     12.36 o 
  -6   9   3       47.09       54.47     11.19 o 
  -5   9   3      612.40      714.83     56.18 o 
  -4   9   3       66.12       71.24     16.48 o 
  -3   9   3      726.21      694.47     21.33 o 
  -2   9   3       24.74       33.40      5.69 o 
  -1   9   3      253.31      311.19     15.77 o 
   0   9   3      285.87      282.25     14.36 o 
   1   9   3      619.59      686.78     21.69 o 
   3   9   3      619.77      630.58     87.98 o 
   4   9   3       74.62       67.18     16.68 o 
   5   9   3      181.29      176.54     24.27 o 
   6   9   3        5.47      -13.38     13.38 o 
   7   9   3      398.89      435.26     39.94 o 
 -12  10   3      240.56      309.78     53.47 o 
 -11  10   3        4.10       28.07     19.67 o 
 -10  10   3       28.15       36.50     20.06 o 
  -9  10   3      312.31      310.19     23.65 o 
  -6  10   3      609.37      717.12     52.83 o 
  -5  10   3      510.28      516.70     18.05 o 
  -4  10   3       44.84       54.46      6.91 o 
  -3  10   3       24.46       19.22      9.61 o 
  -2  10   3       71.18       76.28      7.14 o 
  -1  10   3       97.94       86.32      7.94 o 
   0  10   3      203.97      223.14     13.89 o 
   1  10   3       24.43       22.43      7.69 o 
   2  10   3       91.52       97.84     14.62 o 
   3  10   3      407.11      393.34     24.87 o 
   4  10   3       30.25       20.08      9.07 o 
   5  10   3       20.61        8.19     12.91 o 
   6  10   3       12.72       19.69     31.32 o 
 -12  11   3       48.62       43.77     26.04 o 
 -11  11   3      215.85      164.97     26.61 o 
 -10  11   3       14.72        2.71     27.50 o 
  -9  11   3      594.27      577.25    119.66 o 
  -8  11   3        2.15       -4.69     13.56 o 
  -7  11   3     1156.51     1346.78     40.36 o 
  -6  11   3      221.04      236.71     13.75 o 
  -5  11   3        0.52        2.34      5.76 o 
  -4  11   3      194.15      192.83     21.05 o 
  -3  11   3       46.69       67.19     17.53 o 
  -2  11   3        7.22        8.95      5.67 o 
  -1  11   3       73.96       90.01     16.80 o 
   0  11   3      273.68      354.75     40.10 o 
   1  11   3       23.81       31.82      9.18 o 
   2  11   3      172.31      153.09     15.57 o 
   3  11   3       11.42       31.94     15.26 o 
   4  11   3       28.60       21.05     14.00 o 
   5  11   3       30.09        9.42     15.69 o 
 -11  12   3       43.08       31.80     17.88 o 
 -10  12   3       64.54       38.70     15.99 o 
  -9  12   3      121.47      118.74     16.21 o 
  -8  12   3       15.75       20.88      9.63 o 
  -7  12   3      237.81      230.71     24.51 o 
  -6  12   3       32.03       14.52     18.12 o 
  -5  12   3      295.83      303.29     29.49 o 
  -4  12   3      712.26      761.19     42.69 o 
  -3  12   3      234.89      168.77     19.95 o 
  -2  12   3        4.25       12.33      6.63 o 
  -1  12   3      246.48      197.70     12.22 o 
   0  12   3        0.45        0.71      7.87 o 
   1  12   3       40.62       22.29      9.85 o 
   2  12   3       42.13       63.42     14.36 o 
   3  12   3        1.80       -9.69     18.48 o 
   4  12   3        9.50       -0.31     21.15 o 
 -11  13   3       66.64       32.09     17.72 o 
 -10  13   3       54.92       40.26     21.49 o 
  -9  13   3        1.41       -2.86     17.24 o 
  -8  13   3      167.39      132.13     35.87 o 
  -7  13   3       26.79       10.22     14.96 o 
  -6  13   3      638.08      690.41     41.00 o 
  -5  13   3       56.40       56.70     21.56 o 
  -4  13   3      318.56      339.59     31.03 o 
  -3  13   3      338.86      313.63     28.09 o 
  -2  13   3       20.70        9.47     12.75 o 
  -1  13   3      143.28       56.33     22.30 o 
   0  13   3      193.28      149.85     38.36 o 
   1  13   3        2.75      -12.03     12.03 o 
   2  13   3      262.59      342.75     46.87 o 
   3  13   3        3.59       42.98     21.83 o 
   4  13   3      257.31      322.17     77.23 o 
 -10  14   3      195.47      216.29     79.10 o 
  -9  14   3        1.20       11.18     14.42 o 
  -8  14   3      163.11      116.97     17.73 o 
  -7  14   3        2.05        1.10     11.65 o 
  -6  14   3      315.62      309.52     30.51 o 
  -5  14   3      371.86      381.99     35.57 o 
  -4  14   3      113.46       92.12     24.94 o 
  -3  14   3      295.16      269.33     29.12 o 
  -2  14   3        0.66      -12.86     14.17 o 
  -1  14   3       30.31       21.93     16.50 o 
   0  14   3       29.38       48.41     21.49 o 
   1  14   3      250.43      275.51     39.09 o 
   2  14   3       28.26       46.55     36.12 o 
   3  14   3       43.58       31.18     23.19 o 
 -10  15   3        0.04      -23.25     23.25 o 
  -9  15   3       17.52        5.17     37.55 o 
  -8  15   3      115.33      103.42     24.31 o 
  -7  15   3      270.25      303.87     32.71 o 
  -6  15   3      146.05       98.87     24.35 o 
  -5  15   3       32.90       40.71     17.97 o 
  -4  15   3       44.49       12.62     17.31 o 
  -3  15   3       58.17       55.97     18.72 o 
  -2  15   3        0.62        5.35     19.14 o 
  -1  15   3      102.88      106.87     31.39 o 
   0  15   3      230.07      278.57     34.47 o 
   1  15   3       58.98       64.70     17.49 o 
  -9  16   3        9.44       10.69     28.16 o 
  -8  16   3      231.69      242.83     28.42 o 
  -7  16   3       92.08       98.65     27.80 o 
  -6  16   3        8.21        6.67     29.49 o 
  -5  16   3        6.88      -14.74     19.22 o 
  -4  16   3       93.92       32.93     27.94 o 
  -3  16   3        6.78        3.45     17.90 o 
  -2  16   3       55.11       90.14     35.87 o 
  -1  16   3        1.52       29.12     32.86 o 
   0  16   3        4.62       -0.37     34.11 o 
  -6  17   3       17.24       47.90     25.08 o 
  -5  17   3       18.37       30.07     22.96 o 
  -4  17   3       21.42      -16.58     29.93 o 
  -3  17   3        9.24       -2.42     22.22 o 
  -2  17   3       12.13       25.38     24.95 o 
   2 -19   4       19.91       19.26     27.65 o 
   3 -19   4      114.04      151.97     34.77 o 
   4 -19   4        5.77       12.87     33.34 o 
   5 -19   4        0.27      -15.97     23.57 o 
   6 -19   4        1.00       19.22     25.21 o 
   0 -18   4        0.55       -7.99     25.96 o 
   1 -18   4       25.98       25.08     25.60 o 
   2 -18   4        2.21        8.45     22.57 o 
   3 -18   4       32.06       89.56     26.40 o 
   4 -18   4        4.64       22.96     30.59 o 
   5 -18   4      108.84      113.99     24.13 o 
   6 -18   4       29.93       43.86     24.50 o 
   7 -18   4       70.16       84.25     25.59 o 
   8 -18   4      106.09      101.29     27.72 o 
  -2 -17   4        1.16      -25.43     25.43 o 
  -1 -17   4       41.70       30.84     18.61 o 
   0 -17   4       23.32       12.41     21.86 o 
   1 -17   4       35.03       31.64     17.43 o 
   2 -17   4      268.98      296.11     44.89 o 
   3 -17   4        1.25       16.43     17.85 o 
   4 -17   4        3.76      -16.28     16.28 o 
   5 -17   4      453.83      502.13     45.03 o 
   6 -17   4        4.00      -15.55     27.87 o 
   7 -17   4      325.54      373.55     36.45 o 
   8 -17   4       32.05       47.85     21.86 o 
   9 -17   4        5.50        0.09     35.90 o 
  -3 -16   4        0.71        7.86     25.45 o 
  -2 -16   4       58.95       26.44     22.88 o 
  -1 -16   4       28.50       10.44     21.38 o 
   0 -16   4       21.26       35.80     14.62 o 
   1 -16   4      197.40      180.36     63.19 o 
   2 -16   4       17.15        4.91     21.05 o 
   3 -16   4      181.73      150.21     24.64 o 
   4 -16   4       57.11       14.82     16.43 o 
   5 -16   4       72.46       64.54     20.10 o 
   6 -16   4       54.04       47.31     20.32 o 
   7 -16   4       20.08        6.84     18.22 o 
   8 -16   4        1.03       -3.26     16.65 o 
   9 -16   4        1.84        6.76     20.02 o 
  10 -16   4       59.04       44.54     42.50 o 
  -4 -15   4        9.34       13.74     24.58 o 
  -3 -15   4       14.28       14.45     22.08 o 
  -2 -15   4      362.35      400.16     74.26 o 
  -1 -15   4      149.51      137.80     38.03 o 
   0 -15   4       63.76       50.05     16.76 o 
   1 -15   4      298.99      244.95     60.18 o 
   2 -15   4       10.34       10.12     14.30 o 
   3 -15   4      196.32      205.59     24.94 o 
   4 -15   4      160.81      177.94     26.33 o 
   5 -15   4       97.53       87.50     25.08 o 
   6 -15   4        8.57       15.92     22.81 o 
   7 -15   4      303.24      272.97     49.29 o 
   8 -15   4       15.40       -3.15     17.60 o 
   9 -15   4      115.40      122.55     32.64 o 
  10 -15   4        4.12       15.64     22.97 o 
  -5 -14   4       49.93       16.94     17.69 o 
  -4 -14   4       51.89       49.60     17.37 o 
  -3 -14   4        0.46        8.12     24.68 o 
  -2 -14   4      254.12      223.83     23.47 o 
  -1 -14   4       14.91       13.57     15.48 o 
   0 -14   4      476.29      436.07     75.66 o 
   1 -14   4       45.84       54.91     16.39 o 
   2 -14   4      178.77      166.83     39.24 o 
   3 -14   4      211.58      228.91     23.91 o 
   4 -14   4       43.75       39.24     15.11 o 
   7 -14   4      665.90      561.78    105.33 o 
   8 -14   4      111.92       61.20     48.92 o 
   9 -14   4        1.42       11.96     13.43 o 
  10 -14   4       17.14       35.95     21.36 o 
  11 -14   4       18.34        6.31     17.26 o 
  -6 -13   4        5.34       57.43     26.31 o 
  -5 -13   4       31.44       32.20     22.04 o 
  -4 -13   4        0.48       21.14     18.18 o 
  -3 -13   4       40.39       23.47     17.82 o 
  -2 -13   4       85.57       52.74     17.97 o 
  -1 -13   4       24.60       17.66     13.01 o 
   0 -13   4      225.86      243.86     24.42 o 
   1 -13   4     1741.21     2241.51    247.54 o 
   2 -13   4     6321.58     6823.39    237.35 o 
   3 -13   4      247.05      217.25     26.04 o 
   4 -13   4        7.74       15.59     11.77 o 
   5 -13   4       48.51       19.95     13.13 o 
   6 -13   4      116.70       83.39     20.90 o 
   7 -13   4        3.35       -5.37     18.70 o 
   8 -13   4        0.54        2.66     12.47 o 
   9 -13   4        7.57        3.29     17.40 o 
  10 -13   4        5.37       22.91     14.62 o 
  11 -13   4       65.94       89.24     25.49 o 
  -6 -12   4       45.13       45.07     22.31 o 
  -5 -12   4       39.84       33.71     13.80 o 
  -4 -12   4       88.94       51.96     16.46 o 
  -3 -12   4     1782.34     1739.79    259.06 o 
  -2 -12   4       57.76       62.96     14.15 o 
  -1 -12   4       64.17       35.05     13.94 o 
   0 -12   4     1594.39     1694.07     44.58 o 
   1 -12   4     1201.84     1574.94    174.38 o 
   2 -12   4        2.58        4.99      9.76 o 
   3 -12   4       45.07       48.19     14.52 o 
   4 -12   4     1166.44     1162.76     53.98 o 
   5 -12   4       42.26       34.62     13.57 o 
   6 -12   4       71.47       73.82      7.60 o 
   7 -12   4      287.42      357.72     19.58 o 
   8 -12   4       18.86        7.77     13.74 o 
   9 -12   4       10.62        5.79     11.85 o 
  10 -12   4        0.01      -12.46     12.46 o 
  11 -12   4      144.97      101.55     53.69 o 
  -7 -11   4        3.45        3.30     18.85 o 
  -6 -11   4       10.88       -9.65     14.38 o 
  -5 -11   4       38.40        9.67     11.76 o 
  -4 -11   4      207.58      225.58     35.90 o 
  -3 -11   4        0.33      -11.24     11.71 o 
  -2 -11   4       13.66        1.94      8.09 o 
  -1 -11   4      163.78      141.98     17.60 o 
   0 -11   4        0.20        0.05     11.31 o 
   1 -11   4      231.25      272.02     34.99 o 
   2 -11   4       15.59       29.60     10.01 o 
   3 -11   4      493.61      435.46     28.83 o 
   4 -11   4        0.92        0.28      3.70 o 
   5 -11   4       79.80       72.41     11.41 o 
   6 -11   4       20.85       26.35      5.82 o 
   8 -11   4       72.16       79.65     18.34 o 
   9 -11   4       68.46       65.04     25.45 o 
  10 -11   4       72.56       51.36     14.74 o 
  11 -11   4        2.43       -9.75     21.56 o 
  12 -11   4       24.79       12.10     25.78 o 
  -8 -10   4      133.88      158.82     22.78 o 
  -7 -10   4       43.25        9.92     20.25 o 
  -6 -10   4       23.35        8.87     11.74 o 
  -5 -10   4       32.64        0.53     14.99 o 
  -4 -10   4        0.14        7.38     11.67 o 
  -3 -10   4      324.62      256.77     36.67 o 
  -2 -10   4        9.18       23.04     12.84 o 
  -1 -10   4       96.55       84.37     21.27 o 
   0 -10   4      641.98      707.90     26.33 o 
   1 -10   4      242.10      262.55     22.62 o 
   2 -10   4     2115.28     2075.62     79.14 o 
   3 -10   4       74.89       50.32     13.94 o 
   4 -10   4       52.20       43.38      3.64 o 
   5 -10   4       47.61       65.48      6.93 o 
   6 -10   4       81.74       82.91     31.14 o 
   7 -10   4      253.22      234.80     69.13 o 
   8 -10   4       25.49       20.39     18.48 o 
   9 -10   4      940.12      908.79    144.20 o 
  10 -10   4      645.90      669.72    116.55 o 
  11 -10   4        4.95        7.17     24.86 o 
  12 -10   4      354.31      348.58     68.91 o 
  -8  -9   4      296.42      309.51     30.56 o 
  -7  -9   4        2.00       44.01     18.64 o 
  -6  -9   4       19.77       32.15     21.82 o 
  -5  -9   4      125.97      107.28     16.43 o 
  -4  -9   4       69.80       58.56     21.12 o 
  -3  -9   4        0.05        0.82      9.67 o 
  -2  -9   4       67.61       72.08     10.98 o 
  -1  -9   4      423.33      372.55     60.03 o 
   0  -9   4       17.56       16.44      4.73 o 
   1  -9   4      143.26      134.45     17.73 o 
   2  -9   4        7.05       -6.68      6.68 o 
   3  -9   4       40.78       21.60      5.94 o 
   4  -9   4      227.92      257.06      8.83 o 
   5  -9   4       14.18       18.11     10.97 o 
   6  -9   4       55.44       58.24     13.06 o 
   7  -9   4       89.51       78.80     20.06 o 
   8  -9   4      117.69       91.19     15.26 o 
   9  -9   4       41.18       47.18     15.52 o 
  10  -9   4      247.69      233.74     37.33 o 
  11  -9   4        9.27       21.32     16.76 o 
  12  -9   4       20.85       46.52     24.57 o 
  -9  -8   4       45.80       79.33     27.74 o 
  -8  -8   4        8.26        6.59     15.76 o 
  -7  -8   4      105.68       97.71     18.25 o 
  -6  -8   4       53.82       67.54     15.91 o 
  -5  -8   4      637.84      705.39    123.99 o 
  -4  -8   4       64.82       63.18     11.69 o 
  -3  -8   4       31.89       22.89      9.44 o 
  -2  -8   4      133.61      108.54     39.83 o 
  -1  -8   4       72.84       74.96     12.80 o 
   0  -8   4        0.06        4.98      3.48 o 
   1  -8   4      612.39      623.70     19.75 o 
   2  -8   4     1475.59     1605.19     51.98 o 
   3  -8   4      343.18      439.17     19.09 o 
   4  -8   4     2125.38     2341.65     58.65 o 
   6  -8   4       98.97       95.99     40.34 o 
   7  -8   4      736.35      598.03     84.46 o 
   8  -8   4      710.68      695.14    108.74 o 
   9  -8   4       17.37       16.28     13.79 o 
  10  -8   4       67.49       83.94     35.10 o 
  11  -8   4      226.60      289.46     42.14 o 
  12  -8   4      228.23      216.71     23.80 o 
  -9  -7   4       18.15      -12.22     20.38 o 
  -8  -7   4       36.52       45.26     18.21 o 
  -7  -7   4        0.09        9.02     10.35 o 
  -6  -7   4      838.54      873.69     72.76 o 
  -5  -7   4       12.38        2.90     10.32 o 
  -4  -7   4       48.34       57.61     10.93 o 
  -3  -7   4      843.77      786.84     82.00 o 
  -2  -7   4       91.98       87.84      9.68 o 
  -1  -7   4      378.82      470.31     19.20 o 
   0  -7   4      157.97      136.22      9.62 o 
   1  -7   4     1205.35     1087.39     56.46 o 
   2  -7   4      107.42       90.73      7.55 o 
   3  -7   4      690.43      635.71     24.03 o 
   4  -7   4      301.62      423.55     25.78 o 
   5  -7   4       48.51       48.08      7.62 o 
   7  -7   4      137.73      117.12     10.79 o 
   8  -7   4     1027.69     1046.58     88.71 o 
   9  -7   4      664.15      624.32     41.66 o 
  10  -7   4       77.05       55.64     17.39 o 
  11  -7   4       37.54       18.46     22.85 o 
  12  -7   4      185.97      229.05     29.30 o 
 -10  -6   4       16.08       20.72     25.82 o 
  -9  -6   4       10.21       16.27     13.61 o 
  -8  -6   4      164.77      138.30     20.10 o 
  -7  -6   4      587.84      526.89     71.07 o 
  -6  -6   4      297.07      265.98     15.91 o 
  -5  -6   4        2.48        2.47     11.96 o 
  -4  -6   4      154.92      115.97     12.10 o 
  -3  -6   4        2.01       -6.44      6.55 o 
  -2  -6   4     2377.48     3047.11    104.84 o 
  -1  -6   4     1549.71     1744.81     78.83 o 
   0  -6   4     3434.77     3896.46    226.15 o 
   1  -6   4     4371.81     4662.49    131.79 o 
   2  -6   4     4181.16     4384.92     72.95 o 
   3  -6   4     5005.53     5355.79    101.95 o 
   4  -6   4     3069.50     3532.70     88.15 o 
   6  -6   4        2.19       13.24      8.32 o 
   7  -6   4      888.98      895.06    131.03 o 
   8  -6   4      480.36      455.45     20.25 o 
   9  -6   4     1364.83     1397.24     92.56 o 
  10  -6   4       29.19       25.34     12.95 o 
  11  -6   4       84.41       53.72     15.45 o 
  12  -6   4       25.74        2.92     16.35 o 
 -10  -5   4      223.48      257.60     26.84 o 
  -9  -5   4      374.58      361.69     84.68 o 
  -8  -5   4      641.05      670.15     48.34 o 
  -7  -5   4        4.01      -12.39     12.39 o 
  -6  -5   4       16.75        7.85      3.74 o 
  -5  -5   4      476.84      432.28     22.25 o 
  -4  -5   4        0.50        4.67      5.25 o 
  -3  -5   4       41.07       38.02      5.03 o 
  -2  -5   4        7.78        7.94      3.82 o 
  -1  -5   4     1002.97     1052.96     63.05 o 
   0  -5   4     5474.88     5178.64    193.61 o 
   1  -5   4      417.27      450.76     14.15 o 
   2  -5   4     1630.09     1565.39     27.58 o 
   3  -5   4       16.87       12.92      3.74 o 
   4  -5   4      607.72      642.46     27.98 o 
   5  -5   4      190.32      187.55     40.23 o 
   6  -5   4     1827.45     1852.44    221.80 o 
   7  -5   4     2408.31     2090.60     85.96 o 
   8  -5   4     2149.88     1887.41     61.68 o 
   9  -5   4        1.83       -3.65      5.75 o 
  10  -5   4      276.48      252.67     19.77 o 
  11  -5   4       23.84        9.27     17.05 o 
  12  -5   4       64.87       43.18     27.43 o 
 -11  -4   4      160.64      178.85     30.18 o 
 -10  -4   4        7.95       12.11     20.54 o 
  -9  -4   4        0.99       -7.23     11.80 o 
  -8  -4   4       50.41       52.08     15.22 o 
  -7  -4   4       89.00       93.21     11.90 o 
  -6  -4   4        7.70        5.97      2.81 o 
  -5  -4   4      190.05      200.93      9.45 o 
  -4  -4   4        5.49        8.06      2.92 o 
  -3  -4   4     1394.91     1532.73     68.94 o 
  -2  -4   4        3.78        8.93      2.45 o 
  -1  -4   4      217.10      214.37     14.76 o 
   0  -4   4      925.89      916.09     48.70 o 
   1  -4   4      116.02      148.90     10.53 o 
   2  -4   4     5489.20     5697.26     93.72 o 
   3  -4   4      177.11      165.86     17.51 o 
   4  -4   4     1207.00     1423.87     60.00 o 
   6  -4   4       73.20       53.30      5.21 o 
   7  -4   4      305.91      298.48     26.39 o 
   8  -4   4       25.48       29.23      7.40 o 
   9  -4   4      109.95       84.20     16.00 o 
  10  -4   4       54.25       43.32     16.84 o 
  11  -4   4       42.02       26.49     27.54 o 
  12  -4   4      177.67      228.05     29.98 o 
 -11  -3   4       19.70      -11.79     16.98 o 
 -10  -3   4      463.63      533.89     42.25 o 
  -9  -3   4        5.37        0.87     11.22 o 
  -8  -3   4      335.15      334.69     20.90 o 
  -7  -3   4      500.12      562.85     24.38 o 
  -6  -3   4      117.06       88.13      9.64 o 
  -5  -3   4      156.66      122.97      7.09 o 
  -4  -3   4       39.11       39.34      2.89 o 
  -3  -3   4     1265.52     1311.08     49.07 o 
  -2  -3   4       51.12       45.73      3.85 o 
  -1  -3   4      668.73      762.16     18.85 o 
   0  -3   4      299.57      294.79      7.53 o 
   1  -3   4      547.22      557.95     17.26 o 
   2  -3   4     3713.30     3812.25     94.78 o 
   3  -3   4     3235.90     3198.09    397.80 o 
   4  -3   4      651.28      642.19     25.13 o 
   5  -3   4        1.51       -0.51      3.64 o 
   6  -3   4      203.22      178.19      7.52 o 
   7  -3   4       16.82       29.97      5.08 o 
   8  -3   4      279.84      310.14     29.97 o 
   9  -3   4      385.79      380.13     26.37 o 
  10  -3   4      384.66      410.34     70.27 o 
  11  -3   4        6.22       23.27     14.81 o 
 -11  -2   4       24.11       37.85     23.60 o 
 -10  -2   4       12.96        8.01     18.19 o 
  -9  -2   4      117.85      126.93     17.40 o 
  -8  -2   4      129.07      135.63     15.68 o 
  -7  -2   4        6.70        9.95      7.52 o 
  -6  -2   4      514.18      568.68     31.06 o 
  -5  -2   4        5.96        1.54      4.77 o 
  -4  -2   4      719.17      722.33     26.75 o 
  -3  -2   4      226.77      214.85     12.75 o 
  -2  -2   4     5955.93     6400.77    251.67 o 
  -1  -2   4    23224.31    20488.12    869.83 o 
   0  -2   4      291.87      261.19      7.68 o 
   1  -2   4     2333.47     2140.08     74.73 o 
   2  -2   4     1655.71     1782.75     53.97 o 
   3  -2   4       13.03        4.05      2.15 o 
   4  -2   4      173.89      194.03      8.59 o 
   5  -2   4       91.13       62.64      7.49 o 
   6  -2   4      817.38      880.97     30.07 o 
   7  -2   4     1021.07      950.27     51.60 o 
   8  -2   4       10.34       11.10     11.87 o 
   9  -2   4      243.73      249.03     20.79 o 
  10  -2   4      385.14      499.46     41.33 o 
  11  -2   4       38.65       31.28     17.20 o 
 -11  -1   4       85.79      115.45     25.07 o 
 -10  -1   4      161.69      190.24     22.90 o 
  -9  -1   4       13.74       14.57     13.74 o 
  -8  -1   4      313.27      342.71     22.55 o 
  -7  -1   4      178.34      172.02     14.55 o 
  -6  -1   4      118.20      117.15     14.01 o 
  -5  -1   4      743.04      834.87     26.75 o 
  -4  -1   4      116.77      104.79      6.36 o 
  -3  -1   4     2113.83     2381.33     89.94 o 
  -2  -1   4      492.65      525.99     19.69 o 
  -1  -1   4     3937.52     3852.62    121.21 o 
   0  -1   4      726.28      612.27     22.65 o 
   1  -1   4     2103.67     2073.59     55.65 o 
   2  -1   4      470.99      503.35     14.93 o 
   3  -1   4     4469.34     4113.22    101.33 o 
   4  -1   4        0.30        1.04      2.55 o 
   5  -1   4       16.86       16.46      3.35 o 
   6  -1   4      591.79      551.67     38.04 o 
   7  -1   4        6.36       10.45      6.77 o 
   8  -1   4       16.38       14.94     12.00 o 
   9  -1   4      234.23      207.05     35.65 o 
  10  -1   4       32.26        1.85     18.01 o 
  11  -1   4       53.64       63.19     37.15 o 
 -12   0   4      114.71      104.74     22.53 o 
 -11   0   4      220.42      295.24     28.06 o 
 -10   0   4      170.60      183.54     18.86 o 
  -9   0   4        0.01       18.55     18.85 o 
  -8   0   4       12.86       -6.28     13.35 o 
  -7   0   4        6.03        3.32      7.85 o 
  -6   0   4      766.39      848.51     32.44 o 
  -5   0   4      649.50      589.73     23.83 o 
  -4   0   4       52.20       69.58      4.32 o 
  -3   0   4       55.75       58.95      2.83 o 
  -2   0   4    38531.44    31144.14    683.38 o 
  -1   0   4      126.85      139.17      4.61 o 
   0   0   4     2606.48     2407.43     79.96 o 
   1   0   4      235.21      221.67      8.54 o 
   2   0   4      670.24      627.39     18.95 o 
   3   0   4      124.73      136.42      7.46 o 
   4   0   4      163.42      174.71      8.33 o 
   5   0   4     2396.92     2535.62     72.17 o 
   6   0   4       34.10       29.77      9.27 o 
   7   0   4       68.94       71.87     15.00 o 
   8   0   4       72.28       72.92     17.75 o 
   9   0   4       27.00       30.83     11.94 o 
  10   0   4       97.95       87.04     16.67 o 
  11   0   4        8.03        6.09     22.73 o 
 -12   1   4      147.74      162.62     31.54 o 
 -11   1   4      230.15      254.40     36.38 o 
 -10   1   4       22.96       18.77     11.30 o 
  -9   1   4        2.08        3.71      9.76 o 
  -8   1   4     2197.02     2377.41     63.85 o 
  -7   1   4       71.91       68.64      4.28 o 
  -6   1   4      179.83      170.12      8.85 o 
  -5   1   4     2298.87     2054.79     85.70 o 
  -4   1   4      580.01      538.24     22.37 o 
  -3   1   4    16092.85    13998.11    520.01 o 
  -2   1   4        0.23       -0.89      1.29 o 
  -1   1   4      384.83      358.63     11.89 o 
   0   1   4      160.54      171.69      4.99 o 
   1   1   4     1180.92     1188.53     27.45 o 
   2   1   4      466.62      404.01     19.66 o 
   3   1   4        6.18        8.45      2.30 o 
   4   1   4      517.01      498.04     19.46 o 
   5   1   4       37.24       38.25      5.27 o 
   6   1   4       83.53       96.58     12.05 o 
   7   1   4       57.74       60.08     12.06 o 
   8   1   4       14.60        2.60     10.82 o 
   9   1   4        8.37      -12.07     16.60 o 
  10   1   4      203.24      208.06     27.20 o 
 -12   2   4       13.42        3.10     17.62 o 
 -11   2   4        1.32       -7.17     12.28 o 
 -10   2   4      878.35      969.29     39.25 o 
  -9   2   4        0.34        2.79     24.06 o 
  -8   2   4       53.20       46.56      4.36 o 
  -7   2   4      400.07      434.41     18.45 o 
  -6   2   4     1235.51     1094.18     57.85 o 
  -5   2   4      175.67      152.60     10.91 o 
  -4   2   4     2041.04     1787.78     69.49 o 
  -3   2   4      998.59     1202.32     82.70 o 
  -2   2   4     3388.76     3336.60    181.62 o 
  -1   2   4     1148.54     1110.89     35.97 o 
   0   2   4      912.61      843.85     26.47 o 
   1   2   4     1709.90     1825.73     55.93 o 
   2   2   4      794.34      775.62     26.92 o 
   3   2   4     2504.36     2470.09     71.26 o 
   4   2   4       28.39       24.87      4.00 o 
   5   2   4       12.39       13.90      5.02 o 
   6   2   4      344.72      349.34     14.12 o 
   7   2   4        3.68       -2.10     11.40 o 
   8   2   4      251.79      280.40     28.24 o 
   9   2   4       50.13       49.18     14.69 o 
  10   2   4       97.66       95.86     25.76 o 
 -12   3   4       12.15       -4.01     29.85 o 
 -11   3   4       40.59       16.28     13.19 o 
 -10   3   4      213.23      215.33     21.01 o 
  -9   3   4      756.21      750.54     27.53 o 
  -8   3   4      109.93       95.70      6.87 o 
  -7   3   4     2247.67     2164.59     96.56 o 
  -6   3   4      198.03      210.31     27.14 o 
  -5   3   4       10.69        5.47      4.92 o 
  -4   3   4      673.53      715.55     21.65 o 
  -3   3   4     3921.29     4540.07    240.36 o 
  -2   3   4      672.67      646.88     15.29 o 
  -1   3   4      398.18      444.03     12.73 o 
   0   3   4     2963.67     2999.11     95.38 o 
   1   3   4       15.76       14.51      2.65 o 
   2   3   4     1429.96     1605.89     69.36 o 
   3   3   4      323.08      365.58     20.53 o 
   4   3   4      575.27      525.29     17.29 o 
   5   3   4        4.42        6.99      4.90 o 
   6   3   4     1122.31     1259.87     33.04 o 
   7   3   4       15.44       31.88     12.78 o 
   8   3   4       49.96       36.93     15.64 o 
   9   3   4      151.03      152.84     19.95 o 
  10   3   4       75.78      111.34     25.81 o 
 -12   4   4       60.36       48.08     23.28 o 
 -11   4   4        8.67        8.05     13.04 o 
 -10   4   4      256.69      281.76     52.44 o 
  -9   4   4      154.25      124.14      9.50 o 
  -8   4   4      796.64      812.33     39.98 o 
  -7   4   4      380.06      442.75     57.69 o 
  -6   4   4       10.02        1.22      7.44 o 
  -5   4   4       51.54       59.94      9.42 o 
  -4   4   4      116.04       80.89     14.09 o 
  -3   4   4       33.35       29.05      3.26 o 
  -2   4   4      833.65      727.94     15.79 o 
  -1   4   4     2086.71     2156.90     64.99 o 
   0   4   4      162.03      177.99      7.51 o 
   1   4   4      181.32      144.24      6.99 o 
   2   4   4     1801.13     2193.39     83.95 o 
   3   4   4     2721.33     2689.60    105.71 o 
   4   4   4      110.48       87.93      6.32 o 
   5   4   4     2181.16     2196.61     65.59 o 
   6   4   4       98.73       96.58      9.32 o 
   7   4   4        5.15      -13.02     13.02 o 
   8   4   4      246.17      292.66     30.84 o 
   9   4   4      143.85      173.01     30.51 o 
 -12   5   4       24.56       55.29     23.11 o 
 -11   5   4       46.04       51.93     18.03 o 
 -10   5   4       12.12        7.11     12.23 o 
  -9   5   4      435.40      451.10     17.31 o 
  -8   5   4        2.09       14.15     10.48 o 
  -7   5   4        0.55       -3.79      6.12 o 
  -6   5   4       49.15       47.24      7.14 o 
  -5   5   4     1315.70     1459.20     41.62 o 
  -4   5   4      137.14      132.32     12.85 o 
  -3   5   4      950.18     1013.99     40.09 o 
  -2   5   4       49.66       32.46      2.96 o 
  -1   5   4      122.23      129.18      4.62 o 
   0   5   4     1194.33     1381.09     33.44 o 
   1   5   4      175.54      231.77     17.27 o 
   2   5   4      365.40      299.02     15.88 o 
   3   5   4      164.45      154.79      7.65 o 
   4   5   4       36.07       42.64      5.91 o 
   5   5   4      598.46      588.07     19.40 o 
   6   5   4       33.11       31.89     12.39 o 
   7   5   4      202.75      216.60     24.06 o 
   8   5   4        8.29        4.27     18.37 o 
   9   5   4      146.77      167.28     26.29 o 
 -12   6   4        7.04       12.54     14.57 o 
 -11   6   4      275.99      287.45     25.57 o 
 -10   6   4        0.46       -3.55      8.49 o 
  -9   6   4       10.12        9.58     12.03 o 
  -8   6   4       38.13       21.91     12.58 o 
  -7   6   4      194.60      171.23     14.39 o 
  -5   6   4      216.23      213.52     40.05 o 
  -4   6   4      228.55      247.68     12.32 o 
  -3   6   4     2182.28     2168.60     44.72 o 
  -2   6   4      451.81      439.02     19.35 o 
  -1   6   4      359.70      375.14     14.69 o 
   0   6   4        1.09       -1.75      3.43 o 
   1   6   4     2022.31     2255.49    116.32 o 
   2   6   4        9.14        9.81      7.63 o 
   3   6   4     2130.58     1929.89     75.40 o 
   4   6   4     4805.93     4605.65    116.51 o 
   5   6   4      107.90       88.17     11.65 o 
   6   6   4      145.97      147.43     18.20 o 
   7   6   4       30.31       24.80     12.80 o 
   8   6   4      414.72      497.66     80.86 o 
 -12   7   4       56.18       31.25     21.92 o 
 -11   7   4       36.35       26.85     13.31 o 
 -10   7   4      364.21      368.61     27.94 o 
  -9   7   4      275.22      251.58     19.58 o 
  -8   7   4        8.66       -7.35     10.29 o 
  -7   7   4      899.87      820.17    102.43 o 
  -6   7   4        5.46       -4.21      8.08 o 
  -5   7   4      136.95      160.56     26.82 o 
  -4   7   4      596.65      676.41     47.61 o 
  -3   7   4      522.33      503.52     14.70 o 
  -2   7   4      178.64      192.20     15.15 o 
  -1   7   4       45.51       39.59      4.02 o 
   0   7   4      201.11      199.94      9.40 o 
   1   7   4      115.75      126.00      8.77 o 
   2   7   4        0.17       -3.64      7.84 o 
   3   7   4      116.05      116.40      9.94 o 
   4   7   4      246.42      242.52     12.17 o 
   5   7   4        2.80        2.90     11.19 o 
   6   7   4      158.23      133.98     17.51 o 
   7   7   4       77.88       81.73     16.31 o 
   8   7   4     1049.92     1291.37     89.45 o 
 -12   8   4      140.85       99.49     24.74 o 
 -11   8   4       31.25       13.57     18.25 o 
 -10   8   4        0.10        5.28     11.12 o 
  -9   8   4      145.83      158.76     28.46 o 
  -8   8   4       51.65       49.62     12.45 o 
  -7   8   4      126.91      108.09     20.68 o 
  -6   8   4      285.64      378.43     63.08 o 
  -5   8   4      192.19      197.05     21.22 o 
  -4   8   4       78.61       78.45     10.16 o 
  -3   8   4       20.88       20.16      5.07 o 
  -2   8   4       69.90       96.74      7.93 o 
  -1   8   4      867.75      910.94     27.70 o 
   0   8   4      134.50      144.19      8.74 o 
   1   8   4      751.52      821.29     24.44 o 
   2   8   4      151.04      143.57     13.61 o 
   3   8   4      270.41      235.72     14.42 o 
   4   8   4      237.43      243.52     23.60 o 
   5   8   4       10.34       11.03     11.37 o 
   6   8   4      252.33      259.73     25.41 o 
   7   8   4        0.24       12.01     22.00 o 
 -12   9   4       31.23       38.79     22.92 o 
 -11   9   4      740.94      729.39     37.50 o 
 -10   9   4       36.65       43.58     17.48 o 
  -9   9   4     1074.76     1067.21    145.41 o 
  -8   9   4        2.12       10.69     16.54 o 
  -7   9   4       20.57       29.21      9.37 o 
  -6   9   4      143.30      146.69     10.55 o 
  -5   9   4      707.96      669.58     23.45 o 
  -4   9   4     1019.05     1059.43     31.83 o 
  -3   9   4      893.27      946.49     28.13 o 
  -2   9   4      473.32      516.48     21.34 o 
  -1   9   4        4.07        4.11      5.21 o 
   0   9   4      299.72      316.71     13.49 o 
   1   9   4      276.14      240.64     20.26 o 
   2   9   4      161.57      140.67     37.11 o 
   3   9   4       25.41       12.89      9.46 o 
   4   9   4      133.20      140.19     16.14 o 
   5   9   4       34.00       17.43     12.74 o 
   6   9   4       23.57       18.78     19.08 o 
 -12  10   4      501.85      548.47     84.42 o 
 -11  10   4       30.54       25.90     21.32 o 
 -10  10   4       66.14       64.21     18.87 o 
  -9  10   4      103.84       78.64     27.98 o 
  -7  10   4       10.60        5.66      7.82 o 
  -6  10   4      305.16      300.52     39.57 o 
  -5  10   4       49.21       42.21      6.21 o 
  -4  10   4      465.07      469.71     22.00 o 
  -3  10   4      152.83      157.47     20.32 o 
  -2  10   4       69.94       75.13      7.87 o 
  -1  10   4      137.28      123.57      9.88 o 
   0  10   4        9.31       21.71      6.78 o 
   1  10   4       32.97       11.92      9.08 o 
   2  10   4        9.76        1.21      7.65 o 
   3  10   4        4.34        8.26      9.16 o 
   4  10   4      694.11      825.85     66.03 o 
   5  10   4      168.52      175.36     24.18 o 
   6  10   4       26.37       25.21     22.39 o 
 -12  11   4        0.66      -18.96     18.96 o 
 -11  11   4        0.64       20.77     16.34 o 
 -10  11   4       22.15       -7.57     17.89 o 
  -9  11   4       29.44       28.90     18.34 o 
  -8  11   4      453.21      410.44    108.55 o 
  -7  11   4      165.12      152.09     12.91 o 
  -6  11   4      743.54      771.63     29.89 o 
  -5  11   4      438.49      497.01     19.77 o 
  -4  11   4     3034.13     3299.77    126.60 o 
  -3  11   4      229.09      222.68     19.07 o 
  -2  11   4      225.56      230.29     25.16 o 
  -1  11   4        0.92        5.90      7.48 o 
   0  11   4      303.39      231.46     31.94 o 
   1  11   4      142.89      116.05     11.52 o 
   2  11   4       33.55       35.33     15.39 o 
   3  11   4      294.41      335.90     19.20 o 
   4  11   4       71.53       61.86     15.76 o 
   5  11   4       23.69       44.84     23.39 o 
 -11  12   4       25.68      -12.24     47.56 o 
 -10  12   4        0.19       -4.55     14.12 o 
  -9  12   4       53.38       64.32     18.07 o 
  -8  12   4        5.78       -9.70     15.06 o 
  -7  12   4      162.57      134.66     53.10 o 
  -6  12   4        1.28       -3.15     13.13 o 
  -5  12   4      368.11      335.85     28.31 o 
  -4  12   4     1422.59     1491.93     65.72 o 
  -3  12   4       34.51       12.47     11.47 o 
  -2  12   4        3.28        2.55      7.02 o 
  -1  12   4      450.25      614.58     36.34 o 
   0  12   4      251.80      191.67     17.61 o 
   1  12   4        9.43       -2.97     16.04 o 
   2  12   4       14.97       16.80     12.13 o 
   3  12   4        0.56       -0.58     12.08 o 
   4  12   4      264.70      358.68     32.47 o 
 -11  13   4      487.21      499.84    100.41 o 
 -10  13   4       53.91       75.62     44.89 o 
  -9  13   4       65.12       34.83     18.80 o 
  -8  13   4      250.48      219.86     23.14 o 
  -6  13   4      105.89      120.58     24.42 o 
  -5  13   4      203.66      179.40     23.18 o 
  -3  13   4       55.96       44.75     14.20 o 
  -2  13   4      471.55      427.90     64.62 o 
  -1  13   4        5.52       -7.70     20.54 o 
   0  13   4       25.07       10.81     15.70 o 
   1  13   4       18.93       23.62     20.68 o 
   2  13   4       35.23       -9.99     23.03 o 
   3  13   4        3.13      -17.17     17.17 o 
 -10  14   4      103.49       79.29     29.67 o 
  -9  14   4       19.52       10.75     19.80 o 
  -8  14   4       42.01       46.87     19.51 o 
  -7  14   4        0.07       13.95     16.12 o 
  -6  14   4        1.33      -13.13     20.90 o 
  -5  14   4       31.70       29.93     21.71 o 
  -4  14   4        7.02        2.71     14.01 o 
  -3  14   4      258.77      247.32     28.75 o 
  -2  14   4       54.74       56.11     24.42 o 
  -1  14   4       91.27       30.95     19.58 o 
   0  14   4      179.83      166.09     22.40 o 
   1  14   4      100.87      147.91     52.33 o 
   2  14   4       88.57       94.94     24.14 o 
  -9  15   4      235.74      197.15     31.83 o 
  -8  15   4       72.22       72.93     21.95 o 
  -7  15   4       61.60       82.73     20.58 o 
  -6  15   4      165.48      143.85     42.28 o 
  -5  15   4       43.31       23.47     17.97 o 
  -4  15   4      169.67      123.73     24.64 o 
  -3  15   4       34.68       52.52     27.50 o 
  -2  15   4       13.26       -4.47     26.11 o 
  -1  15   4        2.04        9.72     19.69 o 
   0  15   4        9.97        5.79     23.62 o 
   1  15   4       64.68       75.67     25.67 o 
  -8  16   4       95.82      101.73     33.59 o 
  -7  16   4      127.92      153.51     37.11 o 
  -6  16   4        0.17      -28.53     28.53 o 
  -5  16   4       33.61       43.93     28.09 o 
  -4  16   4       10.12      -26.92     26.92 o 
  -3  16   4       62.07       66.01     25.16 o 
  -2  16   4        0.17       12.58     21.73 o 
  -1  16   4       14.94      -10.49     21.12 o 
  -6  17   4       89.09       88.16     27.06 o 
  -5  17   4       12.37      -26.11     31.10 o 
  -4  17   4      304.81      291.70     41.07 o 
   2 -19   5        9.36        7.08     24.04 o 
   3 -19   5      445.27      491.27     45.91 o 
   4 -19   5        1.27      -20.39     22.96 o 
   5 -19   5       53.09       46.21     25.16 o 
   6 -19   5      194.44      164.74     31.39 o 
   0 -18   5       39.99       56.11     37.55 o 
   1 -18   5       27.66       39.66     27.83 o 
   2 -18   5      111.71       57.04     45.80 o 
   3 -18   5       78.36      106.28     46.24 o 
   4 -18   5       38.09       55.78     29.82 o 
   5 -18   5        2.10        9.17     20.10 o 
   6 -18   5       50.30       79.65     34.40 o 
   7 -18   5      195.73      251.50     34.84 o 
   8 -18   5       61.40        5.73     25.43 o 
  -2 -17   5        1.40       -1.91     25.52 o 
  -1 -17   5      228.39      252.52     35.50 o 
   0 -17   5       13.49        9.04     20.48 o 
   1 -17   5        6.38       23.25     20.76 o 
   2 -17   5      324.77      325.89    109.29 o 
   3 -17   5       70.45       41.73     20.54 o 
   4 -17   5       38.82       29.64     29.16 o 
   5 -17   5       14.28       12.91     18.78 o 
   6 -17   5       77.45      101.80     25.30 o 
   7 -17   5       36.14       38.21     23.91 o 
   8 -17   5      161.92      121.82     25.15 o 
   9 -17   5       34.00        1.76     21.71 o 
  -3 -16   5       22.92       25.84     24.67 o 
  -2 -16   5       20.49       18.05     22.64 o 
  -1 -16   5       24.26       14.05     13.69 o 
   0 -16   5       45.78       47.82     20.39 o 
   1 -16   5       76.25      110.97     22.66 o 
   2 -16   5      227.34      231.19     28.02 o 
   3 -16   5       77.95       72.54     17.11 o 
   4 -16   5       38.35       17.62     15.50 o 
   5 -16   5      209.47      243.29     32.93 o 
   6 -16   5      136.49      123.73     23.69 o 
   7 -16   5      188.80      213.95     29.41 o 
   8 -16   5      117.64       74.70     24.24 o 
   9 -16   5       25.48        9.77     19.04 o 
  10 -16   5      118.10      180.38     45.51 o 
  -4 -15   5       10.54       18.80     25.30 o 
  -3 -15   5        0.10        5.95     14.63 o 
  -2 -15   5       19.11       23.39     26.95 o 
  -1 -15   5       22.15       30.95     18.26 o 
   0 -15   5       61.66       68.13     17.80 o 
   1 -15   5      512.03      582.52     38.43 o 
   2 -15   5       89.15       72.49     15.97 o 
   3 -15   5       29.01       25.95     16.80 o 
   4 -15   5      558.05      632.46     39.09 o 
   5 -15   5       25.04       27.90     13.98 o 
   6 -15   5      131.54      142.36     23.47 o 
   7 -15   5        8.26       13.86     25.63 o 
   8 -15   5      402.14      425.43    127.99 o 
   9 -15   5      154.73      150.27     25.05 o 
  10 -15   5       64.96       -6.53     33.30 o 
  -5 -14   5       11.98       12.55     29.71 o 
  -4 -14   5       77.19       91.92     29.85 o 
  -3 -14   5        7.72      -12.10     17.64 o 
  -2 -14   5       13.97       -4.62     15.77 o 
  -1 -14   5        4.62       -2.43     13.86 o 
   0 -14   5       51.73       43.68     14.57 o 
   1 -14   5      530.64      607.38     39.53 o 
   2 -14   5      983.92     1008.14     53.69 o 
   3 -14   5       55.01       26.10     12.91 o 
   4 -14   5      170.91      120.69     19.00 o 
   5 -14   5      293.86      335.71     31.54 o 
   6 -14   5      494.54      613.54     42.61 o 
   7 -14   5        1.59        2.07     14.77 o 
   8 -14   5       90.87       74.10     18.33 o 
   9 -14   5      374.94      357.97     70.89 o 
  10 -14   5      344.66      339.36     84.97 o 
  11 -14   5        9.07       -1.48     17.66 o 
  -6 -13   5       15.80        3.84     23.41 o 
  -5 -13   5       31.43       22.59     21.75 o 
  -4 -13   5      194.93      166.95     28.97 o 
  -3 -13   5      309.77      319.97     25.49 o 
  -2 -13   5       66.25       51.30     12.48 o 
  -1 -13   5     1391.16     1579.67     47.87 o 
   0 -13   5      881.50     1023.73     42.14 o 
   1 -13   5        7.18        6.65      6.64 o 
   3 -13   5      846.49      798.52     42.91 o 
   4 -13   5        0.02       12.76     11.52 o 
   5 -13   5      142.38      140.24     24.13 o 
   6 -13   5      195.83      225.32     26.99 o 
   7 -13   5        7.14        7.44     13.83 o 
   8 -13   5      262.06      255.22     71.81 o 
   9 -13   5       93.97       85.09     60.33 o 
  10 -13   5      126.51      160.26     77.56 o 
  11 -13   5       50.67       27.59     24.74 o 
  -6 -12   5        2.69      -19.94     27.87 o 
  -5 -12   5       62.58       30.80     14.49 o 
  -4 -12   5        6.61       35.86     16.69 o 
  -3 -12   5      129.53      111.27     17.79 o 
  -2 -12   5      294.91      295.01     42.28 o 
  -1 -12   5      188.37      193.89     42.39 o 
   0 -12   5       27.89       27.86      5.56 o 
   1 -12   5      683.22      884.92    104.48 o 
   3 -12   5       16.66       14.89     10.56 o 
   4 -12   5       99.25      105.18     15.40 o 
   5 -12   5      838.02      889.07    101.00 o 
   6 -12   5      129.91      109.55     17.23 o 
   7 -12   5       28.77       23.62      7.61 o 
   8 -12   5      352.62      299.45     73.90 o 
   9 -12   5       14.44       28.30     16.77 o 
  10 -12   5      256.82      224.69     72.06 o 
  11 -12   5       25.11        0.17     21.20 o 
  -7 -11   5       74.13       44.07     17.28 o 
  -6 -11   5      470.96      467.29     42.28 o 
  -5 -11   5      606.24      619.22     86.00 o 
  -4 -11   5       32.43       24.19     18.63 o 
  -3 -11   5      207.90      216.01     27.36 o 
  -2 -11   5      335.44      286.38     72.39 o 
  -1 -11   5       41.95       32.11      8.26 o 
   0 -11   5        3.78        5.26      4.18 o 
   1 -11   5      747.17      868.10     63.89 o 
   3 -11   5      129.22       99.25     24.20 o 
   4 -11   5     1686.85     1835.83    109.03 o 
   5 -11   5      305.19      342.07     21.16 o 
   6 -11   5      137.01      114.08     23.62 o 
   7 -11   5      109.01      120.84     25.16 o 
   8 -11   5      205.86      209.84     24.57 o 
   9 -11   5       46.61       11.62     16.18 o 
  10 -11   5        3.03        3.68     11.21 o 
  11 -11   5      249.68      292.39     30.00 o 
  -8 -10   5        6.33       17.85     17.92 o 
  -7 -10   5       51.17       44.69     22.12 o 
  -6 -10   5      512.10      552.71     73.38 o 
  -5 -10   5      305.19      284.89     49.95 o 
  -4 -10   5      202.84      201.22     18.35 o 
  -3 -10   5      125.31      111.63     12.39 o 
  -2 -10   5       19.66       16.26      7.65 o 
  -1 -10   5        9.49       10.82      6.56 o 
   0 -10   5      101.10      113.41     14.59 o 
   1 -10   5      643.34      713.73     51.86 o 
   3 -10   5      508.85      522.36     29.49 o 
   4 -10   5       85.26       90.95      5.76 o 
   5 -10   5      252.55      283.00     10.44 o 
   6 -10   5      102.99       86.46     46.90 o 
   7 -10   5      126.15       96.11     15.73 o 
   8 -10   5      376.86      311.68     63.15 o 
   9 -10   5      313.22      255.06     82.37 o 
  10 -10   5      240.84      240.27     22.69 o 
  11 -10   5      119.52      102.79     24.61 o 
  12 -10   5      227.78      262.95     32.29 o 
  -8  -9   5       11.12        1.73     21.56 o 
  -7  -9   5      185.11      197.77     41.55 o 
  -6  -9   5        6.82       10.64     18.96 o 
  -5  -9   5      258.11      275.32     39.09 o 
  -4  -9   5      148.45      123.20     28.68 o 
  -3  -9   5       40.80       22.42      7.62 o 
  -2  -9   5       32.86       17.51      9.31 o 
  -1  -9   5       87.10       53.79     11.92 o 
   0  -9   5      979.27      987.92     28.12 o 
   1  -9   5        5.07       -1.69      4.22 o 
   2  -9   5     1541.18     1513.86     59.78 o 
   3  -9   5      133.16      146.44      7.99 o 
   4  -9   5      740.62      874.00     24.03 o 
   5  -9   5      271.33      259.25     12.22 o 
   6  -9   5      189.74      139.22     49.77 o 
   7  -9   5      280.69      260.37     66.78 o 
   8  -9   5       49.07       49.22     25.56 o 
   9  -9   5     1183.37     1255.18    205.33 o 
  10  -9   5      595.57      566.26     31.12 o 
  11  -9   5       44.33       53.57     16.54 o 
  12  -9   5       69.06       36.93     18.52 o 
  -9  -8   5        7.69        1.68     15.97 o 
  -8  -8   5      184.28      204.21     28.31 o 
  -7  -8   5      175.10      168.63     21.94 o 
  -6  -8   5       23.31       15.09      8.19 o 
  -5  -8   5       92.06       80.13     14.65 o 
  -4  -8   5      511.09      569.32     60.40 o 
  -3  -8   5       19.43       16.93      9.54 o 
  -1  -8   5      796.41      686.31     91.02 o 
   0  -8   5       64.16       85.19      5.05 o 
   1  -8   5      864.26      833.15     40.47 o 
   2  -8   5      344.80      383.01     23.74 o 
   3  -8   5      238.20      252.77      8.63 o 
   4  -8   5        2.13        2.04      3.91 o 
   5  -8   5       25.21        7.89      7.49 o 
   7  -8   5       23.23        5.75     11.44 o 
   8  -8   5      503.89      480.68     98.14 o 
   9  -8   5       38.91       16.80      9.76 o 
  10  -8   5       15.73        3.33     11.19 o 
  11  -8   5      100.18       78.44     17.44 o 
  12  -8   5      116.96       99.44     26.55 o 
  -9  -7   5        0.40      -20.16     21.37 o 
  -8  -7   5       47.02       46.73     35.46 o 
  -7  -7   5      774.27      833.82    121.28 o 
  -6  -7   5      156.76      125.21     12.22 o 
  -5  -7   5        0.82        4.22     10.47 o 
  -4  -7   5        0.00        9.91      9.38 o 
  -3  -7   5      524.67      527.47     75.36 o 
  -2  -7   5      222.79      143.91     42.76 o 
  -1  -7   5      416.52      426.15     26.22 o 
   0  -7   5      291.44      224.32     15.81 o 
   1  -7   5      192.83      170.21      9.88 o 
   2  -7   5     4859.30     5504.01     90.55 o 
   3  -7   5     1150.70     1251.79     23.61 o 
   4  -7   5     2904.75     2938.99     71.74 o 
   6  -7   5      127.63      130.97     31.43 o 
   8  -7   5       39.88       44.67     10.24 o 
   9  -7   5        9.42       12.01      9.74 o 
  10  -7   5        3.28        1.32     10.88 o 
  11  -7   5       40.29       48.36     21.26 o 
  12  -7   5        0.10       18.50     24.14 o 
 -10  -6   5      205.94      238.69     30.55 o 
  -9  -6   5       67.41       56.77     17.38 o 
  -8  -6   5       95.70      103.57     19.40 o 
  -7  -6   5        4.57       18.14     21.86 o 
  -6  -6   5      794.16      818.45     57.71 o 
  -5  -6   5      380.74      355.02     24.10 o 
  -4  -6   5     1862.67     2138.15    231.99 o 
  -3  -6   5       48.10       29.05      7.04 o 
  -2  -6   5        7.65       10.04      4.63 o 
  -1  -6   5     3375.94     4074.71    221.41 o 
   0  -6   5      360.80      440.35     18.22 o 
   1  -6   5     3011.84     3155.44     66.24 o 
   2  -6   5      612.11      647.04     13.77 o 
   3  -6   5     1342.19     1316.68     24.33 o 
   4  -6   5     1278.90     1359.90     38.63 o 
   5  -6   5        4.57        0.25      5.27 o 
   6  -6   5      207.76      182.97     38.47 o 
   7  -6   5      753.90      649.93     39.20 o 
   8  -6   5     1518.90     1501.06    109.65 o 
   9  -6   5       46.09       29.94      7.42 o 
  10  -6   5      601.71      654.44     80.79 o 
  11  -6   5        8.77       16.18     25.96 o 
  12  -6   5       25.72       27.06     24.06 o 
 -10  -5   5       19.74       23.66     16.22 o 
  -9  -5   5      332.59      394.95     47.64 o 
  -8  -5   5      916.38     1039.48    136.39 o 
  -7  -5   5      839.43      954.43     67.96 o 
  -6  -5   5       35.76       31.07      4.01 o 
  -5  -5   5      147.16      147.99      8.14 o 
  -4  -5   5      426.53      448.78     30.98 o 
  -3  -5   5      519.20      579.67     16.69 o 
  -2  -5   5     1150.43     1318.01     30.64 o 
  -1  -5   5      101.23       95.89      6.52 o 
   0  -5   5     3205.48     3235.15    163.67 o 
   1  -5   5      784.27      784.82     19.03 o 
   2  -5   5     4920.14     5239.46     86.98 o 
   3  -5   5     5453.90     5884.15    113.26 o 
   4  -5   5     1363.37     1665.56     73.64 o 
   5  -5   5      272.98      287.50     36.89 o 
   6  -5   5       14.25       14.53      5.90 o 
   7  -5   5      515.45      489.77     31.26 o 
   8  -5   5      309.19      291.62     33.21 o 
   9  -5   5      202.12      193.47     18.47 o 
  10  -5   5      165.56      117.05     19.05 o 
  11  -5   5       11.26      -25.45     25.45 o 
 -11  -4   5      116.12      118.64     28.24 o 
 -10  -4   5       45.32       26.01     13.68 o 
  -9  -4   5      301.06      335.19     51.38 o 
  -8  -4   5      463.42      485.39     27.10 o 
  -7  -4   5      126.94      115.08     28.05 o 
  -6  -4   5      104.46       79.83      7.97 o 
  -5  -4   5      918.08      874.25     47.76 o 
  -4  -4   5     1467.02     1514.93     51.48 o 
  -3  -4   5        5.08        7.98      2.76 o 
  -2  -4   5      156.65      147.77      8.95 o 
  -1  -4   5      567.25      519.44     23.30 o 
   0  -4   5       10.13       10.04      1.74 o 
   1  -4   5     2279.88     2481.59     61.05 o 
   2  -4   5     2036.14     2102.47     35.78 o 
   3  -4   5       70.81       59.50      5.28 o 
   4  -4   5     1335.18     1340.28     86.99 o 
   5  -4   5       28.89       44.27      4.39 o 
   6  -4   5      153.70      133.98     13.40 o 
   7  -4   5      527.67      578.84     33.87 o 
   8  -4   5       89.20       90.75     21.79 o 
   9  -4   5      556.46      568.44     40.63 o 
  10  -4   5       35.91       46.94     13.40 o 
  11  -4   5       25.67       26.85     21.54 o 
 -11  -3   5      110.59      108.13     20.11 o 
 -10  -3   5       15.92       -0.64     18.81 o 
  -9  -3   5       12.64        4.07     11.50 o 
  -8  -3   5      198.00      180.56     15.30 o 
  -7  -3   5       30.03       16.21      8.91 o 
  -6  -3   5      417.29      433.60     19.21 o 
  -5  -3   5       23.69       19.26      3.56 o 
  -4  -3   5      822.96      917.15     35.53 o 
  -3  -3   5        0.90        2.85      2.35 o 
  -2  -3   5    10002.54    11163.45    264.82 o 
  -1  -3   5        8.37        9.79      1.57 o 
   0  -3   5     1159.63     1243.67     41.28 o 
   1  -3   5       87.72       66.19      2.80 o 
   2  -3   5     1475.07     1496.27     23.79 o 
   3  -3   5     1655.54     1894.81     39.48 o 
   4  -3   5     2194.24     2387.30     94.18 o 
   5  -3   5     2390.24     2482.82    122.84 o 
   6  -3   5     1379.80     1581.60     43.61 o 
   7  -3   5      513.46      496.91     22.55 o 
   8  -3   5      130.25       98.62     15.60 o 
   9  -3   5      330.65      322.89     23.38 o 
  10  -3   5       15.66        5.38     17.36 o 
  11  -3   5      172.87      160.48     25.13 o 
 -11  -2   5       51.10       37.71     17.83 o 
 -10  -2   5       85.13       67.27     20.05 o 
  -9  -2   5       28.96       16.35     18.67 o 
  -8  -2   5      246.19      250.40     21.97 o 
  -7  -2   5      407.14      449.62     21.26 o 
  -6  -2   5      375.78      421.72     19.50 o 
  -5  -2   5      862.09      876.00     33.75 o 
  -4  -2   5      622.77      788.18     26.09 o 
  -3  -2   5     2246.36     2556.72     83.88 o 
  -2  -2   5      174.36      165.38      5.56 o 
  -1  -2   5     3449.83     3096.19     93.08 o 
   0  -2   5     3580.78     3651.31     83.81 o 
   1  -2   5     1052.16      994.49     27.11 o 
   2  -2   5      143.75      138.30      6.19 o 
   3  -2   5      271.76      246.50     17.69 o 
   4  -2   5       56.30       69.38      5.20 o 
   5  -2   5       87.87       92.33      7.17 o 
   6  -2   5       28.20       47.14      7.51 o 
   7  -2   5      433.55      407.87     12.41 o 
   8  -2   5      498.73      454.63     39.20 o 
   9  -2   5       40.91       18.67     11.41 o 
  10  -2   5        6.70       16.08     12.94 o 
  11  -2   5       54.00       46.53     25.27 o 
 -11  -1   5       35.77       45.57     21.88 o 
 -10  -1   5        0.00       19.24     31.03 o 
  -9  -1   5      335.28      353.47     22.79 o 
  -8  -1   5       34.25       28.25     16.50 o 
  -7  -1   5     1857.15     2061.49     57.00 o 
  -6  -1   5      160.89      197.13     25.56 o 
  -5  -1   5      108.65      113.35      7.60 o 
  -4  -1   5     1969.80     2081.75     90.36 o 
  -3  -1   5      547.34      579.17     30.24 o 
  -2  -1   5     2823.66     2860.08    122.80 o 
  -1  -1   5    10764.77     9769.21    197.03 o 
   0  -1   5     4367.36     3768.45     81.70 o 
   1  -1   5        0.15        1.21      1.05 o 
   2  -1   5       13.27       20.84      1.87 o 
   3  -1   5     3927.29     3703.76     89.84 o 
   4  -1   5      871.48     1005.13     54.76 o 
   5  -1   5      348.73      327.64     24.78 o 
   6  -1   5       68.88       72.24     11.36 o 
   7  -1   5        9.76        3.79      9.47 o 
   8  -1   5       11.20       16.19     12.67 o 
   9  -1   5      141.51      149.15     16.36 o 
  10  -1   5       25.99       67.25     20.90 o 
  11  -1   5        1.18      -13.48     27.58 o 
 -12   0   5       11.31       10.42     18.25 o 
 -11   0   5       23.91       23.43     20.05 o 
 -10   0   5       60.26       59.16     14.33 o 
  -9   0   5      317.50      359.65     22.85 o 
  -8   0   5       56.27      158.06     16.43 o 
  -7   0   5     2418.31     2600.46     53.01 o 
  -6   0   5      438.21      405.93     22.45 o 
  -5   0   5     1194.83     1087.66     42.89 o 
  -4   0   5       66.66       60.33      4.31 o 
  -3   0   5     1765.07     1667.61     40.88 o 
  -2   0   5        3.84        4.58      1.48 o 
  -1   0   5      463.71      439.47     14.26 o 
   0   0   5       52.81       53.88      2.28 o 
   1   0   5       87.51       73.59      2.71 o 
   2   0   5     1743.98     1662.91     60.33 o 
   3   0   5     2633.69     2794.51    100.67 o 
   4   0   5        6.20        3.79      2.69 o 
   5   0   5      213.18      238.94     18.66 o 
   6   0   5      362.11      400.00     34.36 o 
   7   0   5      300.40      260.91     28.64 o 
   8   0   5        7.56      -12.51     12.51 o 
   9   0   5        0.14       -3.42     14.88 o 
  10   0   5       35.24       33.53     41.18 o 
 -12   1   5       15.06       28.67     24.89 o 
 -11   1   5        4.29       33.45     19.11 o 
 -10   1   5      109.30       86.40     13.61 o 
  -9   1   5      157.13      160.26     18.26 o 
  -8   1   5      361.08      390.38     17.42 o 
  -7   1   5     2217.41     2229.14    129.00 o 
  -6   1   5       15.03        9.82      4.16 o 
  -5   1   5      667.77      665.47     40.26 o 
  -4   1   5     2239.34     2029.33     83.97 o 
  -3   1   5     1694.48     1489.24     53.52 o 
  -2   1   5     8217.71     7670.33    125.84 o 
  -1   1   5     2932.28     2959.34     87.83 o 
   0   1   5      120.79      112.92      4.21 o 
   1   1   5      125.59      122.38      4.95 o 
   2   1   5      118.48      102.22      4.51 o 
   3   1   5     3033.35     3266.40    121.59 o 
   4   1   5       10.45       22.60      3.49 o 
   5   1   5     1518.76     1576.92     49.64 o 
   6   1   5      170.00      177.90     14.31 o 
   7   1   5       54.82       46.36     12.98 o 
   8   1   5       58.17       57.06     37.04 o 
   9   1   5      172.11      171.97     19.07 o 
  10   1   5        2.64       34.60     19.11 o 
 -12   2   5      208.30      240.43     24.71 o 
 -11   2   5       22.82       35.59     13.98 o 
 -10   2   5        3.03       -7.11     25.23 o 
  -9   2   5       50.99       61.24     22.70 o 
  -8   2   5      121.94      106.50      6.33 o 
  -7   2   5      425.11      393.30     26.02 o 
  -6   2   5      662.26      631.95     33.64 o 
  -5   2   5     1478.88     1569.48     79.67 o 
  -4   2   5      539.76      596.76     36.40 o 
  -3   2   5     2836.14     2634.54     53.03 o 
  -2   2   5      264.13      274.71     15.42 o 
  -1   2   5      246.70      230.56      9.61 o 
   0   2   5       25.38       24.57      1.80 o 
   1   2   5       32.19       25.60      2.21 o 
   2   2   5      373.34      428.65     22.76 o 
   3   2   5       17.25       20.26      3.61 o 
   4   2   5      688.54      701.50     22.93 o 
   5   2   5       87.71       84.54      6.74 o 
   6   2   5     1114.76     1126.65     33.89 o 
   7   2   5       94.06       74.66     14.28 o 
   8   2   5       52.44       29.92     23.80 o 
   9   2   5       17.76       18.45     17.99 o 
  10   2   5       87.29       91.11     19.79 o 
 -12   3   5        6.14       35.12     23.93 o 
 -11   3   5        0.06       -0.39     11.69 o 
 -10   3   5       49.54       62.34     26.51 o 
  -9   3   5       34.49       28.97      6.16 o 
  -8   3   5      145.44      131.14      7.37 o 
  -7   3   5       21.09       22.47      5.03 o 
  -6   3   5      549.48      524.11     32.56 o 
  -5   3   5       40.98       44.94      4.65 o 
  -4   3   5      403.12      397.36     14.67 o 
  -3   3   5      106.52       93.55      6.05 o 
  -2   3   5       40.14       37.16      2.70 o 
  -1   3   5      906.94      865.13     28.05 o 
   0   3   5     2359.28     2504.18     86.06 o 
   1   3   5     6751.48     7832.89    219.23 o 
   2   3   5       15.04       14.13      3.02 o 
   3   3   5     1726.09     1707.50     76.14 o 
   4   3   5      245.98      239.92     16.26 o 
   5   3   5       99.02      107.85      7.67 o 
   6   3   5       18.72       12.66      7.05 o 
   7   3   5       62.42       64.51     14.27 o 
   8   3   5      143.39      115.10     16.39 o 
   9   3   5        3.41       -7.37     19.90 o 
 -12   4   5       13.86       34.37     22.45 o 
 -11   4   5       15.08        8.46     12.68 o 
 -10   4   5      298.86      339.76     23.28 o 
  -9   4   5       44.90       43.54      8.08 o 
  -8   4   5       13.22        5.03      6.17 o 
  -7   4   5      742.15      716.51     32.20 o 
  -6   4   5     1319.69     1333.06    174.23 o 
  -5   4   5      383.25      379.69     33.58 o 
  -4   4   5        4.67        2.61      3.65 o 
  -3   4   5       59.95       61.70      3.72 o 
  -2   4   5       60.38       57.49      7.04 o 
  -1   4   5      225.88      188.15      6.04 o 
   0   4   5      378.57      492.10     19.03 o 
   1   4   5      182.83      176.87      7.92 o 
   2   4   5      957.18      975.71     50.83 o 
   3   4   5      169.66      146.82      7.57 o 
   4   4   5       70.79       62.44      6.55 o 
   5   4   5      884.78      840.51     62.92 o 
   6   4   5      126.15      106.12      9.83 o 
   7   4   5       93.87       64.18     14.18 o 
   8   4   5        1.08        7.24     16.96 o 
   9   4   5      106.67      104.25     19.80 o 
 -12   5   5       43.09       45.48     22.63 o 
 -11   5   5       54.57       18.86     32.42 o 
 -10   5   5      136.60      170.15     19.73 o 
  -9   5   5       64.34       57.20      8.16 o 
  -8   5   5       98.29       79.20      8.19 o 
  -7   5   5      350.92      343.90     16.93 o 
  -5   5   5      344.26      428.99     40.30 o 
  -4   5   5      168.59      188.66      9.70 o 
  -3   5   5       38.49       53.15      4.83 o 
  -2   5   5        5.12        8.36      2.59 o 
  -1   5   5      406.99      356.22     15.25 o 
   0   5   5      172.07      163.66      6.49 o 
   1   5   5      195.46      153.14      8.95 o 
   2   5   5       45.87       27.99      6.42 o 
   3   5   5     4981.57     4439.11    108.66 o 
   4   5   5      614.65      588.50     21.53 o 
   5   5   5      109.70      100.10      9.81 o 
   6   5   5       53.87       46.66     12.35 o 
   7   5   5        0.07       35.15     16.31 o 
   8   5   5       39.99       57.80     20.81 o 
 -12   6   5      197.72      212.93     21.80 o 
 -11   6   5      339.11      395.76     28.06 o 
 -10   6   5      339.42      348.22     17.94 o 
  -9   6   5      249.56      253.40     14.22 o 
  -8   6   5       94.97       81.28     11.45 o 
  -7   6   5      428.21      402.39     78.81 o 
  -6   6   5        1.75        9.03     14.96 o 
  -5   6   5      860.51     1060.51    130.08 o 
  -4   6   5        0.02        0.84      3.88 o 
  -3   6   5       90.41      109.52     11.82 o 
  -2   6   5       50.69       41.75      3.33 o 
  -1   6   5       96.87       99.82      6.12 o 
   0   6   5      158.55      146.40      8.93 o 
   1   6   5       98.89       91.01      6.92 o 
   2   6   5      443.34      414.69     28.92 o 
   3   6   5        9.24       19.47      7.43 o 
   4   6   5      659.30      688.46     33.98 o 
   5   6   5       82.77       71.38      8.95 o 
   6   6   5        0.88       -1.18     13.52 o 
   7   6   5      365.76      450.86     30.50 o 
   8   6   5      170.30      199.66     29.78 o 
 -12   7   5        0.76        9.95     21.47 o 
 -11   7   5        0.01       23.14     19.08 o 
 -10   7   5       51.90       38.99     11.03 o 
  -9   7   5      262.95      313.19     25.30 o 
  -8   7   5      124.22       94.24     12.54 o 
  -7   7   5       29.63       36.63     15.92 o 
  -6   7   5     1037.53     1299.84    169.28 o 
  -5   7   5        9.59        0.43      4.94 o 
  -4   7   5        7.30        7.00      4.79 o 
  -3   7   5       21.29       29.43      5.92 o 
  -2   7   5       33.93       27.76      3.65 o 
  -1   7   5        0.13        0.24      4.17 o 
   0   7   5       54.65       61.27      6.10 o 
   1   7   5      108.64      112.16     10.29 o 
   2   7   5      152.06      126.40     14.82 o 
   3   7   5      100.49       88.54     10.21 o 
   4   7   5       50.87       44.88     12.72 o 
   5   7   5      183.85      158.28     14.85 o 
   6   7   5      128.80      126.81     19.66 o 
   7   7   5       15.71       21.48     19.91 o 
 -12   8   5      175.24      151.47     25.72 o 
 -11   8   5      124.75       96.60     20.39 o 
 -10   8   5      416.76      411.23     42.76 o 
  -9   8   5      303.76      287.32     61.24 o 
  -8   8   5       18.34       15.17      9.88 o 
  -7   8   5      515.85      433.35     85.89 o 
  -6   8   5      323.01      385.04     38.25 o 
  -5   8   5      377.39      427.18     34.98 o 
  -4   8   5       68.11       89.35     14.94 o 
  -3   8   5       44.43       58.08      6.52 o 
  -2   8   5        6.56        8.01      5.57 o 
  -1   8   5       76.20       71.55      7.53 o 
   0   8   5      181.81      196.73     10.71 o 
   1   8   5       27.06       13.92      6.20 o 
   2   8   5      274.93      279.59     22.06 o 
   3   8   5      164.31      138.51     21.01 o 
   4   8   5        2.03       -7.40      9.01 o 
   5   8   5        7.23       16.08      9.75 o 
   6   8   5      215.16      232.73     24.73 o 
   7   8   5       41.08        1.22     22.31 o 
 -12   9   5       17.30       12.73     29.74 o 
 -11   9   5        3.61        9.20     14.10 o 
 -10   9   5        0.03        9.83     30.04 o 
  -9   9   5      681.47      710.37    116.88 o 
  -8   9   5       92.86       54.83     14.03 o 
  -7   9   5      381.65      339.34     45.88 o 
  -6   9   5       10.40        5.69      8.58 o 
  -5   9   5      899.09      970.16     36.97 o 
  -4   9   5        0.80        7.89      5.52 o 
  -3   9   5        1.49        3.86      5.56 o 
  -2   9   5       64.18       62.15      8.03 o 
  -1   9   5       22.44       23.99      6.77 o 
   0   9   5       95.71      116.13     23.47 o 
   1   9   5        7.24       14.92      8.05 o 
   2   9   5       77.94       52.96      9.10 o 
   3   9   5      180.07      178.01     13.61 o 
   4   9   5        1.15        8.93      8.40 o 
   5   9   5        0.10       11.44     16.68 o 
   6   9   5      342.23      402.61     27.11 o 
 -12  10   5       10.14       21.76     30.44 o 
 -11  10   5      178.14      164.77     22.15 o 
 -10  10   5       91.43       77.84     20.14 o 
  -9  10   5      168.04      103.68     16.65 o 
  -8  10   5      222.32      222.72     35.57 o 
  -7  10   5     1367.86     1447.19    113.76 o 
  -6  10   5      760.63      677.30     55.44 o 
  -5  10   5     3653.41     4094.27    144.71 o 
  -4  10   5      675.41      685.66     23.57 o 
  -3  10   5      122.62      114.49     15.33 o 
  -2  10   5      515.70      575.61     45.88 o 
  -1  10   5       61.33       58.30      8.76 o 
   0  10   5      144.29       85.18     18.05 o 
   1  10   5        1.69       15.84      8.71 o 
   2  10   5       13.52        2.17      7.36 o 
   3  10   5        9.27        8.02      8.38 o 
   4  10   5      134.44      134.61     15.85 o 
   5  10   5       68.78       76.02     19.18 o 
 -11  11   5       62.93       33.78     22.94 o 
 -10  11   5        1.05       24.07     13.53 o 
  -9  11   5      257.72      238.07     36.09 o 
  -8  11   5       33.33       27.54     11.51 o 
  -7  11   5        5.16        5.12     10.76 o 
  -6  11   5      374.39      350.27     34.53 o 
  -5  11   5     1188.45     1324.34     47.68 o 
  -4  11   5      848.87      856.24     43.13 o 
  -2  11   5        0.29       -6.38      8.93 o 
  -1  11   5      491.23      470.31     20.68 o 
   0  11   5       25.18        8.18      8.78 o 
   1  11   5      183.09      207.32     21.24 o 
   2  11   5       25.88       33.17     10.84 o 
   3  11   5       49.51       43.58     12.51 o 
   4  11   5       21.22       10.06     16.53 o 
 -11  12   5        0.09        6.18     16.26 o 
 -10  12   5       38.89        8.17     19.92 o 
  -9  12   5      712.96      708.91    149.85 o 
  -8  12   5       43.44       34.77     28.24 o 
  -7  12   5        0.24       11.39     14.75 o 
  -6  12   5     1410.94     1531.03     71.51 o 
  -5  12   5       75.78       81.85     17.16 o 
  -4  12   5        0.58       -2.71     11.88 o 
  -3  12   5      643.00      617.79     37.41 o 
  -2  12   5       49.01       44.03     23.95 o 
  -1  12   5       55.60       55.01     11.31 o 
   0  12   5       65.36       43.46     10.70 o 
   1  12   5        0.15       -4.11     10.47 o 
   2  12   5      182.57      248.94     15.51 o 
   3  12   5        1.29      -11.06     17.52 o 
   4  12   5        1.58       14.05     21.29 o 
 -10  13   5       46.85       68.85     37.33 o 
  -9  13   5      153.00      147.28     27.28 o 
  -8  13   5        1.91       -0.15     15.04 o 
  -7  13   5      142.58      102.16     20.24 o 
  -6  13   5       44.21       12.32     21.86 o 
  -5  13   5       32.90       42.10     15.55 o 
  -4  13   5      312.16      255.32     29.12 o 
  -3  13   5       40.26       25.96     15.70 o 
  -2  13   5        1.35       -0.51     19.88 o 
  -1  13   5       72.10       97.40     20.39 o 
   0  13   5       11.27       13.28     13.50 o 
   1  13   5       12.17       26.62     18.41 o 
   2  13   5        3.91       23.58     17.19 o 
 -10  14   5       62.63       93.63     42.03 o 
  -9  14   5        9.02      -13.49     13.49 o 
  -8  14   5      130.47      125.83     22.92 o 
  -7  14   5       32.64       30.44     18.20 o 
  -6  14   5        9.04      -20.10     20.10 o 
  -5  14   5      330.28      352.72     37.11 o 
  -4  14   5       16.78       38.58     18.19 o 
  -3  14   5       38.21       17.90     22.52 o 
  -2  14   5        0.48       -2.20     23.10 o 
  -1  14   5       13.98       51.50     17.98 o 
   0  14   5        0.35       -1.68     18.23 o 
   1  14   5       50.66       87.87     28.83 o 
  -9  15   5       35.73       49.28     23.39 o 
  -8  15   5        2.96       29.68     16.48 o 
  -7  15   5      119.08      142.05     45.18 o 
  -6  15   5       14.91       29.71     28.16 o 
  -5  15   5       16.29        4.40     24.28 o 
  -4  15   5       41.56       29.63     19.51 o 
  -3  15   5      120.28      103.01     20.07 o 
  -2  15   5        7.27        6.74     18.94 o 
  -1  15   5        0.83       46.65     29.56 o 
   0  15   5        5.33        9.26     22.42 o 
  -7  16   5      217.26      199.48     27.19 o 
  -6  16   5      101.20       90.58     27.72 o 
  -5  16   5       36.63       68.14     29.49 o 
  -4  16   5       24.55       50.54     31.91 o 
  -3  16   5       12.48      -31.47     31.47 o 
  -2  16   5       80.00      107.18     25.91 o 
   2 -19   6       29.43       40.19     26.77 o 
   3 -19   6      161.24      215.72     78.81 o 
   4 -19   6       52.83       33.08     35.94 o 
   5 -19   6        0.85       -3.45     33.81 o 
   6 -19   6        6.06       19.06     26.15 o 
   0 -18   6        2.08       29.19     26.77 o 
   1 -18   6      309.30      460.80    125.61 o 
   2 -18   6       26.01       13.94     21.56 o 
   3 -18   6      371.08      482.54     43.57 o 
   4 -18   6        0.24        1.83     19.58 o 
   5 -18   6       14.18       33.00     19.93 o 
   6 -18   6       22.56        9.09     20.76 o 
   7 -18   6       97.48      101.36     36.97 o 
   8 -18   6       33.83       55.67     36.60 o 
  -2 -17   6       20.65       18.48     25.46 o 
  -1 -17   6       16.05       15.50     16.19 o 
   0 -17   6      631.94      812.60     57.14 o 
   1 -17   6      144.07      132.41     22.69 o 
   2 -17   6      198.67      178.38     33.81 o 
   3 -17   6      576.65      570.77    129.13 o 
   4 -17   6       41.22       64.47     21.34 o 
   5 -17   6       82.84      101.66     24.28 o 
   6 -17   6       42.42       36.23     30.59 o 
   7 -17   6       39.34       -1.54     28.68 o 
   8 -17   6       28.09       54.47     23.90 o 
   9 -17   6      522.66      541.25    113.91 o 
  -3 -16   6        5.01       45.11     24.59 o 
  -2 -16   6        0.08        8.43     20.30 o 
  -1 -16   6       13.29       -8.29     18.61 o 
   0 -16   6       57.22       77.13     33.01 o 
   1 -16   6       40.96       38.15     16.80 o 
   2 -16   6       19.31       21.09     15.67 o 
   3 -16   6       12.49       30.47     15.40 o 
   4 -16   6       85.89       86.84     26.11 o 
   5 -16   6        3.30      -15.94     15.94 o 
   6 -16   6       79.43       65.75     25.27 o 
   7 -16   6      366.13      359.57     93.30 o 
   9 -16   6      191.21      165.09     43.27 o 
  10 -16   6       66.94       63.24     27.67 o 
  -4 -15   6        0.86        2.40     23.75 o 
  -3 -15   6      120.27      100.44     22.97 o 
  -2 -15   6       29.27       40.37     23.91 o 
  -1 -15   6       54.97       55.33     17.36 o 
   0 -15   6       41.92        7.41     15.70 o 
   1 -15   6       29.77       36.47     22.41 o 
   2 -15   6      617.02      699.14     44.37 o 
   3 -15   6       32.83       26.29     28.83 o 
   4 -15   6      130.78      124.40     23.84 o 
   6 -15   6       71.13       66.82     18.70 o 
   7 -15   6      255.71      219.54     53.95 o 
   8 -15   6        1.41        0.61     32.53 o 
   9 -15   6       23.42       36.51     21.21 o 
  10 -15   6        2.36       14.73     24.35 o 
  -5 -14   6        3.67       -0.18     23.73 o 
  -4 -14   6        0.11       -1.20     13.64 o 
  -3 -14   6      275.78      306.30     57.36 o 
  -2 -14   6       52.53       16.45     16.02 o 
  -1 -14   6      425.67      394.00     67.55 o 
   0 -14   6        4.66        0.48      9.13 o 
   1 -14   6      299.19      298.78     70.78 o 
   2 -14   6      151.79      160.48     21.27 o 
   3 -14   6      250.76      181.97     54.68 o 
   4 -14   6      101.19      100.48     35.94 o 
   5 -14   6      119.83      114.71     24.20 o 
   7 -14   6       42.34       34.75     15.90 o 
   8 -14   6       60.92       59.47     23.25 o 
   9 -14   6      161.55      178.83     35.28 o 
  10 -14   6      142.31      133.97     29.52 o 
  11 -14   6        9.25      -17.80     24.08 o 
  -6 -13   6      124.44      123.08     23.56 o 
  -5 -13   6        4.35        8.69     18.92 o 
  -4 -13   6      109.98      162.18     23.33 o 
  -3 -13   6       44.17       48.36     16.88 o 
  -2 -13   6      139.11      121.39     17.91 o 
  -1 -13   6       69.42       75.43     11.20 o 
   0 -13   6        0.11        5.96      6.15 o 
   1 -13   6       54.90       49.70      7.08 o 
   2 -13   6      559.42      590.58     37.04 o 
   3 -13   6       32.47       50.54     16.94 o 
   4 -13   6      249.89      255.90     25.74 o 
   5 -13   6       63.60       40.19     18.70 o 
   6 -13   6      252.49      194.95     24.42 o 
   7 -13   6      235.11      271.01     25.89 o 
   8 -13   6        5.13       -1.31     15.99 o 
   9 -13   6      127.92      150.97     60.22 o 
  10 -13   6       71.54       56.32     21.94 o 
  11 -13   6       44.11       31.51     19.02 o 
  -7 -12   6        6.49       25.47     18.69 o 
  -6 -12   6       13.58       35.67     26.81 o 
  -5 -12   6       33.32       32.49     19.25 o 
  -4 -12   6        0.12       16.65     15.38 o 
  -3 -12   6       36.80       15.31     11.02 o 
  -2 -12   6        2.82        0.88     11.74 o 
  -1 -12   6      318.72      324.23     43.35 o 
   0 -12   6      246.25      287.01     18.67 o 
   1 -12   6      510.04      600.82     41.95 o 
   2 -12   6        0.77        8.29      9.76 o 
   3 -12   6      343.99      264.29     58.68 o 
   4 -12   6        0.28        9.16      7.95 o 
   5 -12   6      319.53      364.82     22.70 o 
   6 -12   6      293.45      307.11     37.67 o 
   7 -12   6       43.17       25.80      9.80 o 
   8 -12   6       43.74       48.36     10.69 o 
   9 -12   6       62.34       58.90     18.03 o 
  10 -12   6       32.39        4.92     38.32 o 
  11 -12   6      146.55      145.44     62.82 o 
  -7 -11   6       23.98       11.49     19.40 o 
  -6 -11   6       57.36       67.68     15.95 o 
  -5 -11   6      275.39      268.05     40.60 o 
  -4 -11   6       10.44       10.61     14.60 o 
  -3 -11   6        2.35       -5.17     12.30 o 
  -2 -11   6      333.59      326.12     62.38 o 
  -1 -11   6        1.14        5.38      5.90 o 
   0 -11   6        1.13        1.60      4.92 o 
   1 -11   6        0.19       -7.36      8.11 o 
   2 -11   6      257.84      220.61     43.24 o 
   3 -11   6        1.60        2.71     12.32 o 
   4 -11   6       42.95       59.07      7.80 o 
   5 -11   6      282.47      367.41     27.96 o 
   6 -11   6      149.28      128.42     18.67 o 
   7 -11   6        0.11        1.51      6.57 o 
   8 -11   6      331.74      251.75     25.63 o 
   9 -11   6      110.35       77.94     38.95 o 
  10 -11   6      186.81      140.20     42.80 o 
  11 -11   6      157.72      142.85     20.30 o 
  -8 -10   6      161.14      181.22     41.00 o 
  -7 -10   6      183.52      186.67     46.76 o 
  -6 -10   6        0.88       -0.29     11.58 o 
  -5 -10   6       12.57       -9.27     10.11 o 
  -4 -10   6       50.61       31.49     13.20 o 
  -3 -10   6      601.08      646.68    102.68 o 
  -2 -10   6       13.07       -6.93      9.49 o 
  -1 -10   6        2.33        4.90      6.30 o 
   0 -10   6      295.67      374.83     34.41 o 
   1 -10   6      264.75      242.61     25.36 o 
   2 -10   6        3.95       11.52      8.51 o 
   3 -10   6       70.78       89.77      8.05 o 
   4 -10   6      626.52      691.35     21.27 o 
   5 -10   6      321.47      373.31     12.96 o 
   6 -10   6      237.22      255.31     14.67 o 
   7 -10   6       43.77       53.52     19.58 o 
   8 -10   6        9.38       -3.07     12.14 o 
   9 -10   6       28.31       27.48     15.05 o 
  10 -10   6       89.03       57.27     14.30 o 
  11 -10   6       12.02       20.84     15.88 o 
  -8  -9   6       11.68      -12.75     36.64 o 
  -7  -9   6       48.82       20.78     19.01 o 
  -6  -9   6       95.53      121.18     29.45 o 
  -5  -9   6        3.23       -4.17     12.37 o 
  -4  -9   6      616.97      565.10     88.68 o 
  -3  -9   6       30.28       35.27     10.61 o 
  -2  -9   6      422.37      412.40     52.77 o 
  -1  -9   6        3.94       11.70      4.54 o 
   0  -9   6      931.37      924.01     26.83 o 
   1  -9   6        0.04        2.54      3.40 o 
   2  -9   6       50.13       52.66      6.64 o 
   3  -9   6     1400.29     1564.99     45.78 o 
   4  -9   6       38.18       39.79      5.33 o 
   5  -9   6      586.05      626.80     18.58 o 
   6  -9   6        0.65       10.42      9.78 o 
   7  -9   6       58.78       35.78     11.08 o 
   9  -9   6        1.75        7.98     14.47 o 
  10  -9   6      105.98       79.66     27.06 o 
  11  -9   6       99.23       53.30     23.30 o 
  -9  -8   6       52.13       44.28     17.76 o 
  -8  -8   6        4.33       11.21     13.42 o 
  -7  -8   6        8.42       -4.29     18.74 o 
  -6  -8   6      536.13      506.71     28.00 o 
  -5  -8   6        1.38       -1.53     10.60 o 
  -4  -8   6       33.47       22.70      7.92 o 
  -3  -8   6      266.81      271.88     30.40 o 
  -2  -8   6      193.78      253.03     32.49 o 
  -1  -8   6      967.54      953.75     28.13 o 
   0  -8   6     1090.73     1243.16     61.00 o 
   1  -8   6     1488.24     1469.72     57.23 o 
   2  -8   6     1119.43     1186.68     23.84 o 
   3  -8   6     1192.87     1356.13     28.97 o 
   4  -8   6     1505.74     1641.73     35.61 o 
   5  -8   6      190.08      217.38     22.58 o 
   8  -8   6      187.69      187.78     15.53 o 
   9  -8   6       10.99       14.83     10.01 o 
  10  -8   6      254.47      234.86     23.38 o 
  11  -8   6      267.22      298.93     28.87 o 
  -9  -7   6        0.43        3.68     20.99 o 
  -8  -7   6       46.38       16.75     21.01 o 
  -7  -7   6       41.16       25.64     11.63 o 
  -6  -7   6       47.64       39.04     12.39 o 
  -5  -7   6       63.78       51.72      5.87 o 
  -4  -7   6       14.37       14.41      7.61 o 
  -3  -7   6       12.89       13.56     10.09 o 
  -2  -7   6      354.80      300.72     48.37 o 
  -1  -7   6       21.10        9.13      4.38 o 
   0  -7   6        1.96        6.23      2.59 o 
   1  -7   6     1163.04     1436.93     57.41 o 
   2  -7   6     4108.90     4904.65     81.15 o 
   3  -7   6     2219.88     2524.78     43.96 o 
   4  -7   6       51.56       42.49      4.74 o 
   5  -7   6       64.25       83.10     11.59 o 
   6  -7   6      335.36      336.14     53.98 o 
   7  -7   6        6.04        1.99      8.07 o 
   8  -7   6      109.71       93.72     15.02 o 
   9  -7   6       24.37       17.78      7.77 o 
  10  -7   6      187.98      160.41     49.03 o 
  11  -7   6      146.67      124.91     22.15 o 
 -10  -6   6       15.32       34.72     23.61 o 
  -9  -6   6      711.62      809.68     88.13 o 
  -8  -6   6       68.47       57.14     18.14 o 
  -7  -6   6      227.75      248.28     37.92 o 
  -6  -6   6      195.05      179.53     21.10 o 
  -5  -6   6      729.98      777.35     50.63 o 
  -4  -6   6      295.22      291.88     25.48 o 
  -3  -6   6        8.96       11.56      6.76 o 
  -2  -6   6      606.37      635.91     42.87 o 
  -1  -6   6       11.18        4.15      2.91 o 
   0  -6   6       85.52       63.39      5.83 o 
   1  -6   6     1899.19     2166.90     51.12 o 
   2  -6   6      142.59      134.50      5.99 o 
   3  -6   6     1901.07     2105.19     37.78 o 
   4  -6   6     5815.55     6351.32    143.73 o 
   5  -6   6       69.53       71.78     34.07 o 
   6  -6   6       47.34       34.50      6.46 o 
   7  -6   6      263.36      253.58     12.77 o 
   8  -6   6      454.18      463.63     35.11 o 
   9  -6   6      151.66      151.77     16.77 o 
  10  -6   6       54.80       44.97     12.91 o 
  11  -6   6       91.86      102.76     17.84 o 
 -10  -5   6       22.77       34.54     16.59 o 
  -9  -5   6      213.81      190.46     19.60 o 
  -8  -5   6       51.95       58.91     16.38 o 
  -7  -5   6      734.78      774.33     83.10 o 
  -6  -5   6      543.55      526.57     34.51 o 
  -5  -5   6      352.03      337.99     16.57 o 
  -4  -5   6       13.82        8.29      3.80 o 
  -3  -5   6      198.46      191.81      7.94 o 
  -2  -5   6      257.14      216.03      9.00 o 
  -1  -5   6      906.64      913.72     42.01 o 
   0  -5   6        6.69       15.53      2.61 o 
   1  -5   6     3651.45     3869.18     88.73 o 
   2  -5   6     2342.10     2426.12     41.65 o 
   3  -5   6       21.89       15.18      5.04 o 
   4  -5   6     1403.00     1450.94     40.55 o 
   5  -5   6      491.89      521.82     33.55 o 
   6  -5   6        2.28       -5.06      5.06 o 
   7  -5   6      430.68      405.13     43.89 o 
   8  -5   6        2.02        8.19      6.05 o 
   9  -5   6        0.53       -0.71     18.01 o 
  10  -5   6      189.89      209.94     22.92 o 
  11  -5   6      381.02      425.85     28.86 o 
 -11  -4   6       29.50       13.55     24.52 o 
 -10  -4   6       24.74       14.66     23.73 o 
  -9  -4   6       43.13       32.23     12.42 o 
  -8  -4   6       25.69       31.40     14.34 o 
  -7  -4   6        0.39        3.03     11.53 o 
  -6  -4   6      290.19      255.28     18.63 o 
  -5  -4   6       21.32       15.48      3.54 o 
  -4  -4   6        2.19        6.02      3.43 o 
  -3  -4   6       86.85       83.43      4.74 o 
  -2  -4   6        4.10        0.44      2.81 o 
  -1  -4   6     1343.48     1265.97     45.81 o 
   0  -4   6     1041.12     1138.66     26.15 o 
   1  -4   6      132.50      122.87      5.97 o 
   2  -4   6       25.73       17.03      2.40 o 
   3  -4   6       23.72       22.65      2.99 o 
   4  -4   6       21.33       27.35      5.78 o 
   5  -4   6      745.99      847.01     54.78 o 
   6  -4   6     2144.90     2298.74     72.50 o 
   7  -4   6     1593.02     1711.41     81.22 o 
   8  -4   6        0.03       -6.92      6.92 o 
   9  -4   6      666.15      791.41     46.43 o 
  10  -4   6       22.53       35.52     13.87 o 
  11  -4   6       60.88       44.61     31.54 o 
 -11  -3   6      141.06      136.42     22.48 o 
 -10  -3   6       89.62       73.03     36.20 o 
  -9  -3   6      390.00      418.76     49.00 o 
  -8  -3   6        1.17       -7.74      8.47 o 
  -7  -3   6      462.08      502.34     23.78 o 
  -6  -3   6      158.59      142.86      9.73 o 
  -5  -3   6       37.52       30.01      4.04 o 
  -4  -3   6      175.66      186.49     13.13 o 
  -3  -3   6      194.64      204.83     13.00 o 
  -2  -3   6     1246.60     1465.04     57.58 o 
  -1  -3   6     1322.95     1171.58     49.34 o 
   0  -3   6      138.90      133.50      4.82 o 
   1  -3   6      833.59      907.14     16.67 o 
   2  -3   6      301.29      290.08     12.25 o 
   3  -3   6      730.51      843.10     25.60 o 
   4  -3   6      103.49      112.30      8.73 o 
   5  -3   6       57.59       54.62      5.43 o 
   6  -3   6       25.55       29.64      5.65 o 
   7  -3   6      390.53      365.68     25.97 o 
   8  -3   6        4.62        7.06      5.75 o 
   9  -3   6      407.76      440.81     37.41 o 
  10  -3   6        4.89       -8.26     17.28 o 
  11  -3   6        0.01      -21.63     21.63 o 
 -11  -2   6        2.37        6.35     19.18 o 
 -10  -2   6       82.02       85.60     19.95 o 
  -9  -2   6      301.03      315.27     24.31 o 
  -8  -2   6      471.19      495.18     26.37 o 
  -7  -2   6      637.55      736.84     39.42 o 
  -6  -2   6        0.00        1.35      6.83 o 
  -5  -2   6      826.82      844.58     25.03 o 
  -4  -2   6        1.93        2.83      2.53 o 
  -3  -2   6     2018.62     2102.50     75.16 o 
  -2  -2   6       75.13       63.13      3.41 o 
  -1  -2   6      245.04      258.30     11.36 o 
   0  -2   6        5.39        3.81      0.96 o 
   1  -2   6      971.70      969.32     18.29 o 
   2  -2   6      652.41      642.67     18.05 o 
   3  -2   6      412.44      378.26     28.32 o 
   4  -2   6      217.88      140.66      9.12 o 
   5  -2   6      407.31      416.46     27.24 o 
   6  -2   6      224.23      210.14     10.37 o 
   7  -2   6     1912.99     1839.53    214.61 o 
   8  -2   6      534.77      557.18     26.15 o 
   9  -2   6        0.45        9.43     10.45 o 
  10  -2   6       27.53       42.05     18.90 o 
  11  -2   6      394.05      483.41     35.55 o 
 -11  -1   6        4.23       23.58     26.88 o 
 -10  -1   6      468.16      542.48     44.12 o 
  -9  -1   6        5.70        4.87     12.78 o 
  -8  -1   6      618.89      666.32     28.94 o 
  -7  -1   6      919.63     1103.93     41.70 o 
  -6  -1   6     3475.05     3803.25     93.35 o 
  -5  -1   6      314.93      324.02     14.89 o 
  -4  -1   6      401.57      401.10     15.26 o 
  -3  -1   6      334.99      311.42      7.51 o 
  -2  -1   6        2.39        0.00      1.28 o 
  -1  -1   6    15015.07    14836.57    478.98 o 
   0  -1   6      736.57      675.67     17.57 o 
   1  -1   6     1867.77     1839.97     53.70 o 
   2  -1   6      500.16      501.89     22.57 o 
   3  -1   6      191.30      140.67      8.33 o 
   4  -1   6      762.40      776.82     29.91 o 
   5  -1   6      260.28      287.41     15.13 o 
   6  -1   6       38.82       47.46      7.55 o 
   7  -1   6      208.96      188.92     16.20 o 
   8  -1   6      559.16      573.90     28.65 o 
   9  -1   6       71.30       47.13     16.59 o 
  10  -1   6        0.12        5.09     13.22 o 
 -12   0   6      224.79      255.24     26.55 o 
 -11   0   6        3.37       -2.96     20.54 o 
 -10   0   6       72.46      104.40     19.29 o 
  -9   0   6      585.36      602.17     27.46 o 
  -8   0   6      325.48      342.45     26.11 o 
  -7   0   6      655.71      772.06     35.76 o 
  -6   0   6      223.91      223.46     15.99 o 
  -5   0   6     2274.86     2288.08     87.10 o 
  -4   0   6       28.81       43.07      4.52 o 
  -3   0   6     2919.16     2722.44     50.28 o 
  -2   0   6        0.07       -0.50      1.36 o 
  -1   0   6     3442.69     3147.39     52.59 o 
   0   0   6       73.62       58.98      2.65 o 
   1   0   6     1561.70     1591.81     48.54 o 
   2   0   6     3129.13     3161.93     99.06 o 
   3   0   6      122.68      128.72      7.12 o 
   4   0   6       78.67       90.72      4.18 o 
   5   0   6      254.30      232.67      9.00 o 
   6   0   6      488.64      459.87     20.95 o 
   7   0   6      149.77      148.36     13.71 o 
   8   0   6       19.34       20.90     13.23 o 
   9   0   6      326.91      343.68     26.24 o 
  10   0   6        9.35       26.21     21.26 o 
 -12   1   6       56.84       46.43     25.58 o 
 -11   1   6      127.16      139.44     18.53 o 
 -10   1   6       48.88       50.15     12.98 o 
  -9   1   6     1012.13     1230.53     57.80 o 
  -8   1   6     1854.87     1986.33     82.32 o 
  -7   1   6       54.95       46.24      5.35 o 
  -6   1   6       18.78       19.60      4.74 o 
  -5   1   6        0.04        5.89      2.52 o 
  -4   1   6    14758.54    13668.67    622.69 o 
  -3   1   6      318.46      339.80     18.62 o 
  -2   1   6     1534.09     1433.51     26.13 o 
  -1   1   6     7373.75     7486.92    296.83 o 
   0   1   6       28.44       27.21      1.52 o 
   1   1   6     2088.57     2080.26     80.25 o 
   2   1   6      156.89      141.50      5.83 o 
   3   1   6      408.64      497.43     28.47 o 
   4   1   6      186.65      160.18      7.29 o 
   5   1   6      246.35      238.31      9.47 o 
   6   1   6        3.96       -2.13      5.80 o 
   7   1   6       57.40       44.26     22.66 o 
   8   1   6      338.73      345.78     23.05 o 
   9   1   6        9.49       16.00     13.09 o 
  10   1   6        0.49       -3.91     21.79 o 
 -12   2   6       12.04       16.79     16.86 o 
 -11   2   6      229.92      235.96     21.13 o 
 -10   2   6        2.02        7.73     11.14 o 
  -9   2   6        3.14        9.85     11.85 o 
  -8   2   6       35.07       33.06      6.88 o 
  -7   2   6      108.50      108.32      7.01 o 
  -6   2   6      262.15      292.84     21.22 o 
  -5   2   6      264.13      340.57     18.69 o 
  -4   2   6      476.12      425.39     23.00 o 
  -3   2   6      250.66      221.09     10.25 o 
  -2   2   6      101.71       75.59      5.52 o 
  -1   2   6      177.19      180.95      6.31 o 
   0   2   6      143.79      172.41      6.26 o 
   1   2   6       16.50       12.69      2.28 o 
   2   2   6      247.68      217.96      8.37 o 
   3   2   6      290.60      319.77     20.66 o 
   4   2   6       49.30       46.17      5.13 o 
   5   2   6      700.30      721.08     31.66 o 
   6   2   6       44.63       32.72     10.08 o 
   7   2   6      727.02      760.24     45.07 o 
   8   2   6        0.04       13.97     15.88 o 
   9   2   6       43.62       49.83     20.68 o 
 -12   3   6      109.91       96.05     26.38 o 
 -11   3   6        7.61        1.85     14.65 o 
 -10   3   6      509.83      561.57     29.88 o 
  -9   3   6      445.53      442.30     23.33 o 
  -8   3   6       64.18       52.58      7.61 o 
  -7   3   6       43.54       35.35      7.07 o 
  -6   3   6     1642.13     1520.46     69.40 o 
  -5   3   6        0.05       -0.55      3.17 o 
  -4   3   6      276.29      296.00     16.24 o 
  -3   3   6     2217.89     2000.14     68.44 o 
  -2   3   6       71.80       64.97      3.20 o 
  -1   3   6      703.60      727.78     28.33 o 
   0   3   6       42.26       37.83      3.64 o 
   1   3   6     2006.51     2217.18     44.00 o 
   2   3   6      118.14      114.90      5.95 o 
   3   3   6       92.67       80.47      5.40 o 
   4   3   6     2885.37     2815.90    113.22 o 
   5   3   6       36.98       26.29      6.21 o 
   6   3   6      181.86      189.40     18.04 o 
   7   3   6       28.88       16.82     16.69 o 
   8   3   6       10.87        9.18     11.59 o 
   9   3   6        8.36      -20.76     25.34 o 
 -12   4   6        1.40       -6.80     22.11 o 
 -11   4   6        1.72        6.65     18.44 o 
 -10   4   6      224.93      252.66     20.95 o 
  -9   4   6       91.01       87.99     11.16 o 
  -8   4   6      142.62      143.17     13.42 o 
  -7   4   6       32.10       16.77      5.84 o 
  -6   4   6       21.03       19.85      6.20 o 
  -5   4   6      209.90      247.90     16.78 o 
  -4   4   6     1593.50     1590.11     83.39 o 
  -3   4   6      377.95      365.31     18.38 o 
  -2   4   6      520.73      622.08     15.68 o 
  -1   4   6     1363.14     1370.59     47.15 o 
   0   4   6      165.21      131.00      8.63 o 
   1   4   6       20.90       15.84      3.06 o 
   2   4   6      573.50      496.91     19.57 o 
   3   4   6      773.98      751.84     50.73 o 
   4   4   6      145.88      132.56     17.02 o 
   5   4   6      141.96      139.30      9.89 o 
   6   4   6      246.70      271.10     14.33 o 
   7   4   6       38.02       34.06     13.99 o 
   8   4   6        0.00        3.69     18.25 o 
 -12   5   6        3.23        1.90     33.96 o 
 -11   5   6       30.22       36.46     18.18 o 
 -10   5   6       27.07       37.32     15.27 o 
  -9   5   6      191.21      186.70     12.90 o 
  -8   5   6       49.75       56.90      8.85 o 
  -7   5   6       56.72       45.00      7.18 o 
  -6   5   6       64.64       88.54     24.35 o 
  -5   5   6        9.36        6.66      4.57 o 
  -4   5   6      463.84      454.90     25.42 o 
  -3   5   6      451.51      526.09     25.06 o 
  -2   5   6       14.04       10.95      2.87 o 
  -1   5   6      373.36      361.24     15.21 o 
   0   5   6      179.06      188.82      9.64 o 
   1   5   6      333.49      308.62     16.72 o 
   2   5   6        0.67       -0.94      4.85 o 
   3   5   6       74.19       82.83      8.76 o 
   4   5   6      220.75      201.67     11.79 o 
   5   5   6        3.29        7.82      8.07 o 
   6   5   6      193.15      180.78     17.27 o 
   7   5   6       24.18       27.87     17.37 o 
   8   5   6        3.03      -19.95     35.87 o 
 -12   6   6        8.75       14.13     33.89 o 
 -11   6   6     1049.53     1183.36     46.24 o 
 -10   6   6      272.86      251.24     41.95 o 
  -9   6   6      370.05      357.40     16.02 o 
  -8   6   6      110.86      122.35     10.86 o 
  -7   6   6       40.06       12.53      9.74 o 
  -6   6   6      266.44      285.65     31.21 o 
  -5   6   6      809.67      958.06     77.55 o 
  -4   6   6      284.35      279.10     17.61 o 
  -3   6   6        0.40        2.02      4.01 o 
  -2   6   6     1882.36     2264.83     74.25 o 
  -1   6   6        0.74       -3.87      4.34 o 
   0   6   6      685.42      739.55     30.91 o 
   1   6   6       95.65       74.64      6.16 o 
   2   6   6       55.00       44.87      6.05 o 
   3   6   6      633.90      616.42     50.93 o 
   4   6   6     1184.63     1215.93     67.70 o 
   5   6   6      602.36      586.02     33.83 o 
   6   6   6       41.61       62.38     16.50 o 
   7   6   6       51.21       62.06     20.73 o 
 -12   7   6      122.67      138.30     31.25 o 
 -11   7   6       32.26       28.13     18.85 o 
 -10   7   6        3.10       15.56      9.40 o 
  -9   7   6       10.82        9.56      8.20 o 
  -8   7   6      664.21      655.58     90.88 o 
  -7   7   6      149.08      134.96     18.56 o 
  -6   7   6     3130.42     3498.24    289.97 o 
  -5   7   6      710.43      752.18     63.81 o 
  -4   7   6      113.29      130.46     10.58 o 
  -3   7   6     3858.49     4050.09    185.49 o 
  -2   7   6        1.52        4.00      4.40 o 
  -1   7   6       24.60       34.33      6.45 o 
   0   7   6      147.26      147.54     16.00 o 
   1   7   6      673.37      675.47     38.81 o 
   2   7   6     1285.69     1283.34     59.24 o 
   3   7   6        0.17       -4.55      7.69 o 
   4   7   6      269.68      257.73     14.53 o 
   5   7   6        0.00        2.68     10.12 o 
   6   7   6      104.13       63.68     18.55 o 
   7   7   6      192.73      212.85     27.43 o 
 -12   8   6      189.73      201.14     22.81 o 
 -11   8   6       46.21       45.73     19.98 o 
 -10   8   6      554.34      578.03     26.26 o 
  -9   8   6       45.35       32.21     26.51 o 
  -8   8   6      309.61      257.70     34.07 o 
  -7   8   6        8.72       13.35      7.71 o 
  -6   8   6      247.75      225.08     19.30 o 
  -5   8   6      175.96      168.94     11.58 o 
  -4   8   6      840.42      830.41     42.32 o 
  -3   8   6       13.25       25.79      6.78 o 
  -2   8   6      161.57      200.16     10.19 o 
  -1   8   6        0.25       -2.58      7.09 o 
   0   8   6        0.47        3.65      6.49 o 
   1   8   6       62.97       45.05      7.58 o 
   2   8   6      243.70      267.02     23.08 o 
   3   8   6      119.54      113.16      9.85 o 
   4   8   6        0.09      -10.28     13.20 o 
   5   8   6        5.51       -9.17      9.17 o 
   6   8   6       10.32       27.80     20.02 o 
 -12   9   6        0.57       -8.20     16.35 o 
 -11   9   6        2.28      -19.55     19.55 o 
 -10   9   6      459.88      462.92     48.01 o 
  -9   9   6      110.12      109.37     19.14 o 
  -8   9   6      350.78      329.11     69.61 o 
  -7   9   6        3.77        3.06      7.91 o 
  -6   9   6      813.11      899.23     34.62 o 
  -5   9   6      326.38      340.08     16.17 o 
  -4   9   6       12.62       17.87      6.84 o 
  -3   9   6     1660.10     1762.81     48.39 o 
  -2   9   6       18.40       12.35      6.98 o 
  -1   9   6     1065.57     1180.95     64.84 o 
   0   9   6      153.33      114.59     22.81 o 
   1   9   6        0.74       -6.82      6.82 o 
   2   9   6       30.94       34.47      8.64 o 
   3   9   6        0.21        0.45      7.52 o 
   4   9   6        9.95        5.17      8.79 o 
   5   9   6       43.69       31.35     19.42 o 
   6   9   6       74.08       76.37     33.01 o 
 -11  10   6      131.29      149.15     17.35 o 
 -10  10   6      180.56      172.16     22.68 o 
  -9  10   6      161.71      143.13     17.80 o 
  -8  10   6      387.33      344.98     32.85 o 
  -7  10   6        1.45       -0.78      8.41 o 
  -6  10   6       73.01       73.95     26.92 o 
  -5  10   6        0.07       -4.06      7.82 o 
  -4  10   6      432.27      451.98     19.23 o 
  -3  10   6      237.37      246.52     22.74 o 
  -2  10   6     1850.70     1960.56    127.07 o 
  -1  10   6       37.87       28.89      8.16 o 
   0  10   6        8.11       -0.05      6.42 o 
   1  10   6       33.53       39.55      8.09 o 
   2  10   6       92.57       93.62      9.73 o 
   3  10   6       12.25        3.68      9.90 o 
   4  10   6        2.02       -8.39     11.31 o 
   5  10   6      145.98      198.32     21.81 o 
 -11  11   6      102.50      102.34     41.22 o 
 -10  11   6        7.87      -18.04     19.57 o 
  -9  11   6      448.36      509.24     21.51 o 
  -8  11   6       13.80       22.59      8.86 o 
  -7  11   6       48.73       41.90     10.98 o 
  -6  11   6        0.16       -7.81      7.95 o 
  -5  11   6       91.20       66.25      9.36 o 
  -4  11   6      201.63      201.19     22.22 o 
  -3  11   6        6.19        3.71     12.10 o 
  -2  11   6      256.36      269.48     18.19 o 
  -1  11   6       38.36       29.81     14.63 o 
   0  11   6      367.68      388.81     40.04 o 
   1  11   6      256.37      266.80     20.89 o 
   2  11   6        4.52        4.98     15.51 o 
   3  11   6        0.55      -11.12     12.06 o 
   4  11   6        4.10      -13.77     16.07 o 
 -11  12   6      117.67      124.83     26.75 o 
 -10  12   6      128.95      109.18     24.28 o 
  -9  12   6       47.61       51.56     18.57 o 
  -8  12   6      164.65      171.60     51.16 o 
  -7  12   6      837.97      856.68    151.50 o 
  -6  12   6        1.55       16.87     14.60 o 
  -5  12   6      585.01      629.90     38.80 o 
  -4  12   6       57.30       50.98     20.39 o 
  -3  12   6       24.92       19.22     17.90 o 
  -2  12   6       33.29       28.11     12.37 o 
  -1  12   6        8.02        8.55     11.60 o 
   0  12   6      242.25      221.53     16.70 o 
   1  12   6       80.38       72.88     12.76 o 
   2  12   6        0.51       -9.70     11.50 o 
   3  12   6      324.31      370.52     22.96 o 
 -10  13   6      240.60      256.22     49.55 o 
  -9  13   6       15.33       25.92     19.34 o 
  -8  13   6       32.30       34.52     15.13 o 
  -6  13   6      106.31       99.97     25.38 o 
  -5  13   6       63.79       58.68     17.46 o 
  -4  13   6       14.55       -1.61     19.14 o 
  -3  13   6      382.98      325.29     32.20 o 
  -2  13   6       32.53       -2.05     20.46 o 
  -1  13   6       81.26       66.30     24.35 o 
   0  13   6        6.29        5.73     16.43 o 
   1  13   6       41.65       41.30     27.46 o 
   2  13   6       13.03       23.12     18.13 o 
  -9  14   6       57.03       47.45     22.37 o 
  -8  14   6      196.55      203.58     61.24 o 
  -7  14   6       45.29       16.22     17.66 o 
  -6  14   6       18.22       11.74     23.10 o 
  -5  14   6        2.52        9.09     21.34 o 
  -4  14   6      154.95      108.14     24.31 o 
  -3  14   6       38.65       40.05     16.73 o 
  -2  14   6      195.99      184.25     26.99 o 
  -1  14   6      110.18      113.39     23.10 o 
   0  14   6       14.66        8.24     20.19 o 
   1  14   6        4.26       19.45     19.28 o 
  -8  15   6      327.40      324.50     47.90 o 
  -7  15   6       85.71      101.61     22.05 o 
  -6  15   6        5.74      -25.82     25.82 o 
  -5  15   6      411.51      509.39     42.10 o 
  -4  15   6       16.02       17.64     17.50 o 
  -3  15   6      309.27      414.48     37.48 o 
  -2  15   6      286.28      338.64     38.29 o 
  -1  15   6        7.02       44.96     33.08 o 
  -6  16   6       39.04        4.25     34.55 o 
  -5  16   6       36.69       40.12     23.54 o 
  -4  16   6       18.35       32.93     32.20 o 
   2 -19   7      145.08      115.06     50.50 o 
   3 -19   7       19.10       48.48     27.06 o 
   4 -19   7        7.86       23.76     24.57 o 
   5 -19   7        1.09      -17.16     22.08 o 
   6 -19   7       39.91       54.64     37.92 o 
   0 -18   7       26.34       77.53     28.02 o 
   1 -18   7       52.47       60.07     26.84 o 
   2 -18   7      215.02      213.22     76.57 o 
   3 -18   7       13.25       22.24     21.01 o 
   4 -18   7      936.68     1322.28     71.73 o 
   5 -18   7       78.48       77.23     33.08 o 
   6 -18   7        0.22        5.72     22.15 o 
   7 -18   7      341.56      406.61    105.29 o 
   8 -18   7      236.15      218.31     90.55 o 
  -2 -17   7       50.96       35.43     18.34 o 
  -1 -17   7       10.17       -8.97     21.58 o 
   0 -17   7       55.04       35.46     21.73 o 
   1 -17   7       10.45       24.13     21.27 o 
   2 -17   7      199.52      223.19     29.12 o 
   3 -17   7      285.75      332.55     40.85 o 
   4 -17   7       35.25       18.63     19.51 o 
   5 -17   7       29.61       11.08     26.70 o 
   6 -17   7       30.77       44.92     20.98 o 
   7 -17   7        7.57      -25.40     48.89 o 
   8 -17   7        2.37      -19.98     21.43 o 
   9 -17   7        4.76       31.30     31.25 o 
  -3 -16   7        2.16       -0.91     21.41 o 
  -2 -16   7       61.25       45.03     26.18 o 
  -1 -16   7       77.99       94.67     20.77 o 
   0 -16   7       76.90       65.06     21.42 o 
   1 -16   7       68.72       37.11     19.88 o 
   2 -16   7        2.12       11.48     15.30 o 
   3 -16   7       12.11       -0.22     13.79 o 
   4 -16   7       32.03        8.80     23.54 o 
   5 -16   7       10.41        8.51     24.20 o 
   6 -16   7       12.04       33.15     18.92 o 
   7 -16   7      135.14       90.18     15.91 o 
   8 -16   7        7.37        1.73     14.78 o 
   9 -16   7      117.09      120.91     29.71 o 
  -4 -15   7       31.24       37.24     23.88 o 
  -3 -15   7       10.93       22.77     20.85 o 
  -2 -15   7      108.30      110.12     32.93 o 
  -1 -15   7       49.99       41.40     13.28 o 
   0 -15   7      100.85       64.51     28.46 o 
   1 -15   7      392.78      414.11     35.43 o 
   2 -15   7      853.18      827.56     45.69 o 
   3 -15   7       17.66       16.06     19.07 o 
   4 -15   7        0.59        2.13     13.20 o 
   6 -15   7      116.60      133.12     27.80 o 
   7 -15   7       11.88      -12.72     16.41 o 
   8 -15   7       70.61       85.49     39.13 o 
   9 -15   7        8.33       12.40     14.76 o 
  10 -15   7       59.89       53.83     26.57 o 
  -5 -14   7        3.88       12.47     16.62 o 
  -4 -14   7       16.24        5.44     21.33 o 
  -3 -14   7       46.05       24.92     22.99 o 
  -2 -14   7       43.63       48.28     19.80 o 
  -1 -14   7       31.37       29.42     14.80 o 
   0 -14   7      393.55      337.96     69.17 o 
   1 -14   7       13.27       -8.66     12.28 o 
   2 -14   7        9.99       20.76     13.06 o 
   3 -14   7      182.54      194.00     24.50 o 
   4 -14   7       75.07       91.46     18.26 o 
   5 -14   7        0.62      -12.10     12.62 o 
   6 -14   7      222.34      193.85     22.44 o 
   7 -14   7        0.15       -1.04     10.84 o 
   8 -14   7        6.65       -2.20     22.11 o 
   9 -14   7       20.89       48.00     20.20 o 
  10 -14   7        2.35       13.03     15.97 o 
  -6 -13   7      187.77      271.60     57.61 o 
  -5 -13   7       68.66       62.24     20.48 o 
  -4 -13   7      935.56      926.92    156.45 o 
  -3 -13   7        3.16       19.66     11.41 o 
  -2 -13   7      226.36      202.86     21.68 o 
  -1 -13   7        1.60       -4.19      6.90 o 
   0 -13   7       32.12       27.39      9.85 o 
   1 -13   7      360.04      347.51     29.27 o 
   2 -13   7       13.18       11.81     12.03 o 
   4 -13   7      665.65      561.48    119.19 o 
   5 -13   7       72.60       60.44     15.55 o 
   6 -13   7      243.48      194.46     54.20 o 
   7 -13   7       75.62       51.26     15.84 o 
   8 -13   7       67.57       54.05     18.92 o 
   9 -13   7      183.10      187.49     51.34 o 
  10 -13   7      134.74      147.21     34.84 o 
  11 -13   7       59.48       64.68     26.49 o 
  -7 -12   7      119.51       99.14     21.54 o 
  -6 -12   7       93.51       71.98     22.97 o 
  -5 -12   7      124.04      154.57     23.46 o 
  -4 -12   7       19.30       34.77     13.09 o 
  -3 -12   7        4.98       15.24     14.21 o 
  -2 -12   7      241.94      276.00     25.52 o 
  -1 -12   7      150.41      113.17     10.01 o 
   0 -12   7       76.42       68.41      6.66 o 
   1 -12   7        3.36       -2.98      5.76 o 
   3 -12   7        0.09        9.83      9.31 o 
   4 -12   7        5.60        7.25      6.57 o 
   5 -12   7      364.32      394.46     59.34 o 
   6 -12   7      544.18      546.20     21.12 o 
   7 -12   7      566.33      543.39     53.41 o 
   8 -12   7        0.22       -6.43      8.15 o 
   9 -12   7       13.24       -0.16      9.07 o 
  10 -12   7        0.12       21.78     14.31 o 
  11 -12   7       13.54        2.29     19.07 o 
  -7 -11   7       48.57       57.06     41.95 o 
  -6 -11   7        0.03       27.32     18.97 o 
  -5 -11   7      188.20      170.15     22.81 o 
  -4 -11   7      950.40      857.84     70.89 o 
  -3 -11   7        7.20        7.18      8.78 o 
  -2 -11   7      577.16      537.37     85.70 o 
  -1 -11   7      266.28      275.62     37.86 o 
   0 -11   7      376.03      411.17     16.47 o 
   1 -11   7      517.03      551.42     29.93 o 
   3 -11   7       36.82       32.41      7.20 o 
   4 -11   7      109.42      130.56      8.16 o 
   5 -11   7      665.73      739.08     30.09 o 
   6 -11   7      983.36     1131.58     36.66 o 
   7 -11   7      124.12      110.43     11.11 o 
   8 -11   7      516.17      537.26     55.37 o 
   9 -11   7       25.69        8.64     16.31 o 
  10 -11   7       80.18       72.36     16.76 o 
  11 -11   7        5.94        6.74     26.73 o 
  -8 -10   7        0.04       -1.94     17.07 o 
  -7 -10   7      229.97      235.29     96.38 o 
  -6 -10   7       34.34       31.75     15.33 o 
  -5 -10   7      387.23      392.45     57.03 o 
  -4 -10   7       12.45        1.23     17.49 o 
  -3 -10   7      163.38      123.56     24.86 o 
  -2 -10   7      190.71      193.36     20.17 o 
  -1 -10   7       45.74       43.19      6.54 o 
   0 -10   7      281.10      230.05     22.91 o 
   1 -10   7        2.61        4.23      4.04 o 
   2 -10   7        8.49       11.22      5.54 o 
   3 -10   7       11.75       -1.46      4.98 o 
   4 -10   7      166.00      156.91      8.31 o 
   5 -10   7       86.52       88.62     10.33 o 
   6 -10   7      329.24      318.22     27.36 o 
   7 -10   7        8.42       16.34      8.39 o 
   8 -10   7        6.24        7.19     12.71 o 
   9 -10   7       67.83       59.19     16.52 o 
  10 -10   7       19.72       12.54     13.10 o 
  11 -10   7        0.57        4.18     21.35 o 
  -8  -9   7       47.74       40.26     21.92 o 
  -7  -9   7       86.84       71.15     24.86 o 
  -6  -9   7       15.51        2.02      7.57 o 
  -5  -9   7        0.51       -2.10      8.56 o 
  -4  -9   7      136.01      137.56     27.72 o 
  -3  -9   7      397.35      409.77     82.00 o 
  -2  -9   7        0.27        5.74      6.23 o 
  -1  -9   7        0.49        4.08      4.76 o 
   0  -9   7        0.03        8.89      4.74 o 
   1  -9   7     1046.71     1024.31     29.06 o 
   2  -9   7      673.71      806.02     49.96 o 
   3  -9   7      767.03      872.51     32.09 o 
   4  -9   7     1670.73     1934.50     46.30 o 
   5  -9   7      101.06      116.13     15.97 o 
   6  -9   7     3196.91     3614.41     93.13 o 
   8  -9   7      124.32      108.51     19.00 o 
   9  -9   7      188.87      168.56     14.95 o 
  10  -9   7      349.10      373.31     76.98 o 
  11  -9   7       98.61       93.74     33.26 o 
  -9  -8   7      152.61      129.71     19.94 o 
  -8  -8   7      224.53      251.23     50.43 o 
  -7  -8   7      996.63     1106.00     89.41 o 
  -6  -8   7      144.20      132.02     11.14 o 
  -5  -8   7       94.69       76.62      9.40 o 
  -4  -8   7      264.49      310.20     72.03 o 
  -3  -8   7       22.64       18.83     11.44 o 
  -2  -8   7      988.18     1061.38    144.71 o 
  -1  -8   7       97.77       95.04      9.88 o 
   0  -8   7       59.07       27.99      3.93 o 
   1  -8   7     2291.12     2718.02    135.06 o 
   2  -8   7      783.09      886.78     35.36 o 
   3  -8   7       12.96        7.17      8.90 o 
   4  -8   7     1052.59     1180.63     28.79 o 
   5  -8   7      122.31      103.76     18.67 o 
   7  -8   7      285.74      277.42     44.56 o 
   8  -8   7       12.59        8.45      6.94 o 
   9  -8   7      100.90       91.07     17.60 o 
  10  -8   7      108.16      124.23     20.90 o 
  11  -8   7       20.93       30.68     16.46 o 
  -9  -7   7       25.20       10.11     21.28 o 
  -8  -7   7       28.06        4.41     17.17 o 
  -7  -7   7       23.42        3.30     14.60 o 
  -6  -7   7      284.83      294.88     30.40 o 
  -5  -7   7       73.71       67.12      7.01 o 
  -4  -7   7      137.75      117.37      7.12 o 
  -3  -7   7      805.19      781.93    106.68 o 
  -2  -7   7      223.01      217.22     21.97 o 
  -1  -7   7      138.99      131.15      8.98 o 
   0  -7   7     1845.79     2047.54     99.00 o 
   1  -7   7       15.59      112.53     20.94 o 
   2  -7   7     1218.12     1378.46     26.53 o 
   3  -7   7     2323.79     2544.08     44.73 o 
   4  -7   7       21.32      116.98     14.91 o 
   5  -7   7       44.47       49.41      9.46 o 
   6  -7   7       62.10       58.80     10.45 o 
   7  -7   7       34.93       31.29      8.31 o 
   8  -7   7      153.36      154.80     20.01 o 
   9  -7   7       73.39       68.35     10.10 o 
  10  -7   7      102.49       69.20     19.67 o 
  11  -7   7      107.50       84.12     18.44 o 
 -10  -6   7        0.07       13.73     22.37 o 
  -9  -6   7      516.81      583.13     99.27 o 
  -8  -6   7       21.34       27.43     12.06 o 
  -7  -6   7      465.47      518.75     26.21 o 
  -6  -6   7      573.03      603.89     49.66 o 
  -5  -6   7      224.34      193.86     15.31 o 
  -4  -6   7       81.62       78.13      8.27 o 
  -3  -6   7        4.64        3.02      3.48 o 
  -2  -6   7     1464.40     1586.63     57.02 o 
  -1  -6   7       15.21       10.97      3.61 o 
   0  -6   7      140.91      127.46      8.83 o 
   1  -6   7     2785.23     3105.69     77.00 o 
   2  -6   7       92.39       96.73      5.58 o 
   3  -6   7      327.13      327.47      9.78 o 
   4  -6   7     1537.30     1569.81     56.84 o 
   5  -6   7     1765.44     1462.94     41.57 o 
   6  -6   7      701.94      599.06     22.47 o 
   7  -6   7      382.37      380.80     43.84 o 
   8  -6   7      255.80      231.22     26.15 o 
   9  -6   7       57.94       70.61     10.76 o 
  10  -6   7      225.13      238.00     21.00 o 
  11  -6   7       75.47       48.96     16.66 o 
 -10  -5   7       12.86        6.64     15.24 o 
  -9  -5   7      153.50      169.99     22.82 o 
  -8  -5   7        0.09        5.66     10.23 o 
  -7  -5   7      219.08      207.56     13.92 o 
  -6  -5   7      828.55      889.83     49.15 o 
  -5  -5   7       31.23       23.14      4.51 o 
  -4  -5   7        6.63        3.47      4.11 o 
  -3  -5   7     1452.23     1739.53     33.58 o 
  -2  -5   7      778.51      895.58     18.71 o 
  -1  -5   7       22.66       38.86      4.12 o 
   0  -5   7        0.05        0.50      1.80 o 
   1  -5   7     2759.85     2736.24     66.53 o 
   2  -5   7      142.51      165.23      6.90 o 
   3  -5   7      134.74      116.62      6.70 o 
   4  -5   7     1529.49     1268.63     94.64 o 
   5  -5   7      215.88      223.99     23.68 o 
   6  -5   7      293.36      258.93     19.38 o 
   7  -5   7      691.36      597.52     45.36 o 
   8  -5   7        5.60       23.12      8.24 o 
   9  -5   7       48.14       15.09     14.00 o 
  10  -5   7       16.94       69.59     18.83 o 
  11  -5   7      537.25      627.61     47.75 o 
 -11  -4   7       70.59       93.13     26.00 o 
 -10  -4   7       19.46       10.77     20.23 o 
  -9  -4   7      869.49     1030.92     99.31 o 
  -8  -4   7      157.98      186.71     35.79 o 
  -7  -4   7      508.03      541.54     63.04 o 
  -6  -4   7      142.35      136.53      7.42 o 
  -5  -4   7      190.81      173.24      7.62 o 
  -4  -4   7      875.59      961.11     41.35 o 
  -3  -4   7        3.85        6.05      2.87 o 
  -2  -4   7      408.18      473.55     22.74 o 
  -1  -4   7      613.70      691.28     27.03 o 
   0  -4   7      354.30      336.94     12.21 o 
   1  -4   7       74.76       79.21      3.69 o 
   2  -4   7       88.18      136.58      7.67 o 
   3  -4   7      635.73      601.34     17.49 o 
   4  -4   7      147.28      161.12      8.35 o 
   5  -4   7      687.63      728.04     26.97 o 
   6  -4   7       41.24       34.25      7.40 o 
   7  -4   7        8.34        8.87      5.72 o 
   8  -4   7      118.86      105.39     12.24 o 
   9  -4   7        1.79       11.43     13.49 o 
  10  -4   7       13.84       19.44     17.68 o 
  11  -4   7       40.91       34.96     15.69 o 
 -11  -3   7      469.10      475.55     31.98 o 
 -10  -3   7      622.27      726.38     43.35 o 
  -9  -3   7       55.83       66.93     34.73 o 
  -8  -3   7       90.64      123.61     16.79 o 
  -7  -3   7       65.48       55.31      9.78 o 
  -6  -3   7        1.14        0.45      5.00 o 
  -5  -3   7     1264.50     1400.75     64.76 o 
  -4  -3   7        0.14       -1.71      3.18 o 
  -3  -3   7      528.39      620.15     34.79 o 
  -2  -3   7       19.08       24.67      2.98 o 
  -1  -3   7      495.82      529.72     26.99 o 
   0  -3   7      152.69      147.87      5.26 o 
   1  -3   7     1693.40     1752.13     46.07 o 
   2  -3   7     1004.37     1006.42     36.05 o 
   3  -3   7     1213.94     1314.59     36.84 o 
   4  -3   7       49.46       46.26      4.22 o 
   5  -3   7       43.18       43.65      5.59 o 
   6  -3   7      388.75      388.54     24.53 o 
   7  -3   7      102.11       88.83     10.22 o 
   8  -3   7      172.42      164.09     11.91 o 
   9  -3   7      257.23      245.70     21.65 o 
  10  -3   7      110.31       50.55     36.09 o 
  11  -3   7       26.80       -5.40     35.94 o 
 -11  -2   7       98.22       99.98     25.62 o 
 -10  -2   7      220.35      237.32     61.57 o 
  -9  -2   7       47.47       35.76     17.79 o 
  -8  -2   7      262.92      288.11     32.71 o 
  -7  -2   7     1005.15     1139.98     63.88 o 
  -6  -2   7        2.37       17.75      8.50 o 
  -5  -2   7       28.82       31.23      6.48 o 
  -4  -2   7     2104.28     2107.89     76.16 o 
  -3  -2   7       40.88       40.76      2.75 o 
  -2  -2   7     1207.53     1246.77     34.24 o 
  -1  -2   7        1.39       -0.10      1.06 o 
   0  -2   7        7.27        7.28      1.15 o 
   1  -2   7       63.76       82.38      3.22 o 
   2  -2   7      421.02      432.39     12.63 o 
   3  -2   7        2.04        4.84      3.23 o 
   4  -2   7       47.21       52.73      4.52 o 
   5  -2   7        2.99       -2.12      4.94 o 
   6  -2   7        1.96       -2.98      5.72 o 
   7  -2   7       31.32       27.75      8.59 o 
   8  -2   7      317.95      319.80     21.32 o 
   9  -2   7        0.47       -2.59     17.46 o 
  10  -2   7        4.56       -2.32     19.14 o 
 -11  -1   7       29.04       22.91     20.82 o 
 -10  -1   7        3.77        3.01     19.07 o 
  -9  -1   7      491.35      540.02     36.23 o 
  -8  -1   7        3.04       10.47      8.17 o 
  -7  -1   7      293.01      301.32     17.57 o 
  -6  -1   7      402.21      406.08     16.78 o 
  -5  -1   7      530.64      537.26     27.77 o 
  -4  -1   7     1725.72     1722.76     57.25 o 
  -3  -1   7     1774.03     1727.07     50.64 o 
  -2  -1   7     1732.30     1573.84     23.24 o 
  -1  -1   7      467.00      448.37     16.08 o 
   0  -1   7       16.32        8.00      2.48 o 
   1  -1   7        0.29        1.58      1.25 o 
   2  -1   7       43.04       45.91      2.88 o 
   3  -1   7       19.82       24.22      2.74 o 
   4  -1   7     1909.97     2082.83     91.42 o 
   5  -1   7        2.80       -1.05      4.83 o 
   6  -1   7       29.24       32.37      6.19 o 
   7  -1   7      293.13      305.65     22.22 o 
   8  -1   7      120.44      119.81     16.60 o 
   9  -1   7      107.54       84.91     31.80 o 
  10  -1   7       10.58       16.77     14.34 o 
 -12   0   7       48.67        7.55     24.87 o 
 -11   0   7        0.08      -10.42     39.83 o 
 -10   0   7        2.30        8.38     17.09 o 
  -9   0   7      880.48      967.86     37.46 o 
  -8   0   7       46.72       60.69     13.49 o 
  -7   0   7      313.99      308.63     12.23 o 
  -6   0   7     1883.56     1803.98    117.98 o 
  -5   0   7      832.99      948.97     56.84 o 
  -4   0   7     5109.67     4297.24     85.34 o 
  -3   0   7      245.36      242.16     10.82 o 
  -2   0   7      826.91      785.00     18.63 o 
  -1   0   7      868.94      951.70     34.99 o 
   0   0   7     1022.87     1070.31     34.34 o 
   1   0   7       15.35       19.76      1.93 o 
   2   0   7      436.61      441.87     13.74 o 
   3   0   7     1340.59     1418.22     41.38 o 
   4   0   7        0.00        0.07      3.09 o 
   5   0   7        6.85        4.18      4.58 o 
   6   0   7       20.83       20.35     15.77 o 
   7   0   7        3.67        4.10     11.04 o 
   8   0   7        4.49       -3.76     19.88 o 
   9   0   7      233.62      267.64     25.25 o 
  10   0   7       13.96       12.70     22.06 o 
 -12   1   7        1.58      -10.80     23.03 o 
 -11   1   7       57.70       57.64     16.25 o 
 -10   1   7        2.26      -13.44     15.40 o 
  -9   1   7       71.81       71.57     12.08 o 
  -8   1   7      146.58      131.01     11.22 o 
  -7   1   7        2.66       -0.57      5.01 o 
  -6   1   7      767.22      840.12     46.92 o 
  -5   1   7       80.53       66.21      6.76 o 
  -4   1   7     2099.24     2514.19    107.25 o 
  -3   1   7     5396.85     5942.58    282.02 o 
  -2   1   7      199.03      206.69     10.32 o 
  -1   1   7      176.55      132.48      5.87 o 
   0   1   7        8.68       10.32      2.15 o 
   1   1   7     1012.44     1130.61     43.98 o 
   2   1   7     1797.85     1785.20     60.79 o 
   3   1   7      279.43      304.24     11.34 o 
   4   1   7      364.08      370.60     32.20 o 
   5   1   7        0.17        0.68      5.98 o 
   6   1   7       93.48       97.90     12.45 o 
   7   1   7        0.17       -5.37      8.03 o 
   8   1   7       96.91      105.54     27.32 o 
   9   1   7        0.11        2.56     20.32 o 
 -12   2   7       86.48       71.71     25.44 o 
 -11   2   7      261.82      315.21     27.71 o 
 -10   2   7        5.15      -14.50     14.50 o 
  -9   2   7       28.61       20.23      8.77 o 
  -8   2   7      236.85      218.56     10.78 o 
  -7   2   7      425.55      375.30     18.54 o 
  -6   2   7       99.42       91.41      6.91 o 
  -5   2   7      457.08      489.26     25.42 o 
  -4   2   7     7322.69     7672.52    386.14 o 
  -3   2   7        0.01        0.95      2.25 o 
  -2   2   7     1535.02     1653.82     56.52 o 
  -1   2   7       32.69       35.57      2.24 o 
   0   2   7     1085.37     1217.73     43.61 o 
   1   2   7      215.50      286.70     13.33 o 
   2   2   7      283.27      306.97     19.75 o 
   3   2   7       87.53       84.13      5.31 o 
   4   2   7      398.92      396.64     13.87 o 
   5   2   7       15.25       -0.30      5.66 o 
   6   2   7        0.21       -0.32      6.12 o 
   7   2   7      301.82      276.65     21.56 o 
   8   2   7      125.54      116.50     19.52 o 
   9   2   7        7.55      -14.05     20.02 o 
 -12   3   7        7.66        3.93     47.45 o 
 -11   3   7      601.42      684.84     35.34 o 
 -10   3   7        0.02       -9.30     14.52 o 
  -9   3   7        1.07       11.70      7.81 o 
  -8   3   7        3.39        1.22     10.46 o 
  -7   3   7      131.90      126.53      8.19 o 
  -6   3   7        0.14       -2.85      4.59 o 
  -5   3   7     1110.68     1055.22     66.70 o 
  -4   3   7       76.17       67.99      6.11 o 
  -3   3   7      347.81      323.80     20.72 o 
  -2   3   7      589.66      609.97     22.61 o 
  -1   3   7        0.34       -1.22      1.93 o 
   0   3   7     1372.24     1471.69     35.51 o 
   1   3   7      330.62      345.17     19.01 o 
   2   3   7      122.76      122.22      6.40 o 
   3   3   7        0.79        1.85      4.05 o 
   4   3   7     3503.40     3501.04    229.00 o 
   5   3   7     1667.82     1776.16     83.47 o 
   6   3   7      330.99      329.83     15.80 o 
   7   3   7      108.48      125.91     17.56 o 
   8   3   7      198.11      191.59     23.03 o 
   9   3   7       92.90       72.97     26.95 o 
 -12   4   7        0.90       10.38     21.86 o 
 -11   4   7       19.63       17.00     12.72 o 
 -10   4   7        5.36       18.48     16.65 o 
  -9   4   7      193.06      189.81     14.96 o 
  -8   4   7      127.18      112.62      8.81 o 
  -7   4   7       37.14       30.18      5.81 o 
  -6   4   7      245.04      234.51     20.63 o 
  -5   4   7      347.94      340.87     15.43 o 
  -4   4   7      272.34      255.67      9.02 o 
  -3   4   7      291.06      289.20     14.22 o 
  -2   4   7      108.72      116.73      5.04 o 
  -1   4   7      352.35      375.43     20.25 o 
   0   4   7        0.25        1.00      3.23 o 
   1   4   7      163.79      143.67      7.01 o 
   2   4   7       17.94        7.57      3.48 o 
   3   4   7      238.66      221.67     13.68 o 
   4   4   7      854.07      869.14     54.99 o 
   5   4   7       67.66       54.16      9.55 o 
   6   4   7       52.74       59.11     10.39 o 
   7   4   7        2.94       -6.04     14.54 o 
   8   4   7      118.46      145.00     23.82 o 
 -12   5   7       15.27        2.29     15.92 o 
 -11   5   7       56.78       56.68     17.71 o 
 -10   5   7       61.82       61.54     14.49 o 
  -9   5   7      173.76      164.15     11.73 o 
  -8   5   7        2.72        5.61      6.23 o 
  -7   5   7      731.79      713.32     46.65 o 
  -6   5   7        0.69       -7.47      7.47 o 
  -5   5   7      538.13      513.92     29.85 o 
  -4   5   7      498.50      540.78     28.92 o 
  -3   5   7      485.75      535.72     28.02 o 
  -2   5   7       92.24      108.65      7.40 o 
  -1   5   7       18.61       24.77      5.05 o 
   0   5   7      160.29      149.43     12.98 o 
   1   5   7       15.79       16.39      6.22 o 
   2   5   7       15.35       10.22      5.53 o 
   3   5   7      731.05      727.91     32.62 o 
   4   5   7      214.78      195.41     18.81 o 
   5   5   7        2.45        6.63      9.81 o 
   6   5   7      176.72      183.21     20.49 o 
   7   5   7       39.58       52.97     18.86 o 
   8   5   7      141.49      125.65     35.54 o 
 -12   6   7      137.54      150.53     24.99 o 
 -11   6   7      146.89      185.62     24.53 o 
 -10   6   7      166.98      203.21     15.84 o 
  -9   6   7       45.85       59.50     29.36 o 
  -8   6   7     1836.25     1896.79    107.89 o 
  -7   6   7       47.81       36.10     10.65 o 
  -6   6   7      100.49      117.60     17.14 o 
  -5   6   7      475.87      471.45     40.17 o 
  -4   6   7      983.15     1054.14     43.98 o 
  -3   6   7       13.99       13.68      4.24 o 
  -2   6   7      477.82      511.86     17.39 o 
  -1   6   7      721.25      706.18     38.02 o 
   0   6   7      817.86      810.63     23.20 o 
   1   6   7        1.82        0.07      4.47 o 
   2   6   7      566.14      585.52     36.77 o 
   3   6   7      564.81      543.11     31.99 o 
   4   6   7      142.39      130.88     10.92 o 
   5   6   7      682.32      670.39     30.13 o 
   6   6   7       86.60       79.42     20.04 o 
   7   6   7       38.97       25.65     25.34 o 
 -12   7   7      171.62      160.23     27.07 o 
 -11   7   7       29.65       30.08     19.62 o 
 -10   7   7      158.79      163.79     15.19 o 
  -9   7   7        0.24        5.75     10.32 o 
  -8   7   7       89.53       80.72     10.17 o 
  -7   7   7      241.68      210.18     22.30 o 
  -6   7   7        5.82        0.11      6.03 o 
  -5   7   7      360.06      351.64     39.76 o 
  -4   7   7        6.41        5.39      7.04 o 
  -3   7   7      195.49      224.20     30.53 o 
  -2   7   7      198.09      246.91     12.28 o 
  -1   7   7        3.16        8.33      7.77 o 
   0   7   7      284.16      263.73     18.51 o 
   1   7   7       36.42       25.93      6.37 o 
   2   7   7       14.30       -3.82      6.63 o 
   3   7   7      646.14      625.29     37.56 o 
   4   7   7        4.49       10.23      6.88 o 
   5   7   7      496.91      569.55     35.37 o 
   6   7   7        6.97       -5.98     29.52 o 
 -12   8   7       72.60      102.52     36.71 o 
 -11   8   7       74.81       71.00     16.94 o 
 -10   8   7        6.40       27.96     12.52 o 
  -9   8   7       24.95       38.01      9.33 o 
  -8   8   7      573.43      586.31     68.84 o 
  -7   8   7      785.45      744.35     53.08 o 
  -6   8   7      917.37      939.82     31.59 o 
  -5   8   7      302.15      278.66     34.76 o 
  -4   8   7     1209.58     1212.66     41.48 o 
  -3   8   7     2437.72     2663.41     69.50 o 
  -2   8   7      184.96      178.19     23.40 o 
  -1   8   7       60.07       35.76     18.74 o 
   0   8   7      330.76      321.42     26.85 o 
   1   8   7      610.69      558.02     38.94 o 
   2   8   7      723.84      647.67     33.49 o 
   3   8   7      126.35      122.20     10.21 o 
   4   8   7        0.64       -3.71      8.78 o 
   5   8   7       36.70       20.53     10.90 o 
   6   8   7        5.89       30.48     25.63 o 
 -11   9   7        4.71        3.37     14.09 o 
 -10   9   7      162.42      172.67     21.25 o 
  -9   9   7      591.33      599.93     42.47 o 
  -8   9   7        0.29        3.10      8.29 o 
  -7   9   7       68.98       65.71     10.38 o 
  -6   9   7       27.60       32.10      8.61 o 
  -5   9   7       95.42      100.16     11.20 o 
  -4   9   7       35.84       40.27      8.40 o 
  -3   9   7      664.32      706.25     37.04 o 
  -2   9   7       30.89       22.96      8.81 o 
  -1   9   7       41.82       29.90      9.69 o 
   0   9   7      434.02      430.19     28.08 o 
   1   9   7      195.19      148.23     10.97 o 
   2   9   7       97.38       95.85     10.71 o 
   3   9   7        2.56       -2.54      8.72 o 
   4   9   7        6.99       -4.32     10.04 o 
   5   9   7        1.34        8.59     15.40 o 
 -11  10   7        1.07      -11.57     11.78 o 
 -10  10   7      243.04      251.23     17.25 o 
  -9  10   7       24.63        7.73     11.52 o 
  -8  10   7      177.57      204.94     22.49 o 
  -7  10   7      399.88      405.69     47.61 o 
  -6  10   7      731.92      793.45     37.77 o 
  -5  10   7       71.17       63.80      9.92 o 
  -4  10   7       23.42       23.43      8.76 o 
  -3  10   7      574.60      519.58     33.74 o 
  -2  10   7       12.40       18.08      8.51 o 
  -1  10   7     1159.67     1252.47    128.80 o 
   0  10   7       42.86       30.33      7.69 o 
   1  10   7      171.81      134.17     10.09 o 
   2  10   7       37.28       23.07      8.00 o 
   3  10   7      103.12      103.33     13.69 o 
   4  10   7       74.72      106.29     14.07 o 
 -11  11   7        1.30        3.83     17.72 o 
 -10  11   7       23.09       19.07     20.65 o 
  -9  11   7       78.78       71.48     12.51 o 
  -8  11   7        2.19        8.97      8.64 o 
  -7  11   7      101.84      104.30     14.35 o 
  -6  11   7      118.34      119.74     10.43 o 
  -5  11   7      457.92      474.44     20.75 o 
  -4  11   7       29.51        7.19     16.06 o 
  -3  11   7        2.78       -2.93     15.11 o 
  -2  11   7      849.00     1031.62     82.04 o 
  -1  11   7        3.74        4.97     10.33 o 
   0  11   7      111.31      110.86     13.45 o 
   1  11   7       20.72        9.97      7.89 o 
   2  11   7      103.51       99.28     15.60 o 
   3  11   7      305.27      399.57     28.75 o 
 -10  12   7        8.23       30.29     16.95 o 
  -9  12   7      287.23      267.93     35.13 o 
  -8  12   7      343.08      315.42     90.80 o 
  -7  12   7        5.98      -14.26     14.26 o 
  -6  12   7       16.08       21.86     14.70 o 
  -4  12   7        7.91       15.48     17.16 o 
  -3  12   7      165.51      162.98     22.81 o 
  -2  12   7       15.36        4.93     10.80 o 
  -1  12   7        4.33       13.94     11.54 o 
   0  12   7       13.66       14.38     14.31 o 
   1  12   7       26.24        1.68      9.53 o 
   2  12   7       60.10       53.38     20.61 o 
 -10  13   7       13.54       32.04     17.52 o 
  -9  13   7       83.99       84.41     21.49 o 
  -8  13   7       36.14       32.05     22.66 o 
  -7  13   7       85.11       81.94     14.14 o 
  -6  13   7      254.91      321.11     34.91 o 
  -5  13   7        8.35       20.46     23.40 o 
  -4  13   7      144.09      150.73     23.69 o 
  -3  13   7        9.89        3.74     15.77 o 
  -2  13   7      418.37      462.23     36.82 o 
  -1  13   7       64.06       36.01     23.54 o 
   0  13   7      137.00      142.24     19.20 o 
   1  13   7        2.06       -6.58     21.20 o 
  -9  14   7        4.19      -20.39     22.66 o 
  -8  14   7        4.25        8.48     20.16 o 
  -7  14   7       48.66       49.46     19.49 o 
  -6  14   7        5.91      -16.14     25.38 o 
  -5  14   7       22.88        2.57     25.74 o 
  -4  14   7        6.13        6.53     17.90 o 
  -3  14   7      160.20      123.81     30.15 o 
  -2  14   7        1.94       23.47     28.53 o 
  -1  14   7      212.13      253.48     40.19 o 
   0  14   7       56.16       38.24     20.87 o 
  -7  15   7        0.28       -7.57     20.47 o 
  -6  15   7      154.26      137.01     29.12 o 
  -5  15   7       26.29       -5.28     28.90 o 
  -4  15   7        1.49       -0.07     19.14 o 
  -3  15   7        2.57       -9.62     17.92 o 
   2 -19   8       20.56       22.66     24.35 o 
   3 -19   8      285.22      404.87     47.45 o 
   4 -19   8       12.19      -12.09     23.80 o 
   5 -19   8      466.22      631.07     47.53 o 
   6 -19   8      438.91      700.82     55.89 o 
   0 -18   8        1.37       22.69     43.53 o 
   1 -18   8        1.14       -0.05     20.90 o 
   2 -18   8        4.93       28.68     22.57 o 
   3 -18   8       47.92       46.37     22.12 o 
   4 -18   8       96.16      106.62     35.68 o 
   5 -18   8        0.66        8.58     30.15 o 
   6 -18   8       75.37       64.84     24.06 o 
   7 -18   8      155.34      137.04     27.64 o 
   8 -18   8       19.61       28.28     25.15 o 
  -2 -17   8        6.76       27.69     34.47 o 
  -1 -17   8       20.12       18.42     15.88 o 
   0 -17   8      159.94      167.16     31.83 o 
   1 -17   8      158.21      194.50     75.18 o 
   2 -17   8        0.02      -25.01     25.01 o 
   3 -17   8      155.30      101.57     37.37 o 
   4 -17   8      461.20      542.54     42.83 o 
   5 -17   8       13.82       39.83     21.56 o 
   6 -17   8        7.23       30.95     20.61 o 
   7 -17   8      184.54      171.19     31.17 o 
   8 -17   8        6.11      -21.80     21.80 o 
  -3 -16   8       22.05       28.78     25.16 o 
  -2 -16   8       29.51       13.74     21.05 o 
  -1 -16   8        0.69       15.89     18.95 o 
   0 -16   8       17.34       55.60     25.89 o 
   1 -16   8       77.78       78.99     21.42 o 
   2 -16   8        4.91       12.10     15.35 o 
   3 -16   8       70.56       75.70     17.56 o 
   4 -16   8       59.79       93.15     26.26 o 
   5 -16   8      209.59      305.05     34.03 o 
   6 -16   8        0.07       20.54     19.00 o 
   7 -16   8       59.10       72.65     22.30 o 
   8 -16   8       13.96      -11.90     21.19 o 
   9 -16   8       12.87       20.46     24.20 o 
  -4 -15   8        1.97        8.08     26.95 o 
  -3 -15   8       25.57       -5.22     13.95 o 
  -2 -15   8      109.64       85.33     20.54 o 
  -1 -15   8       34.64       61.99     17.71 o 
   0 -15   8       22.95       25.61     15.72 o 
   1 -15   8      186.86      212.12     24.94 o 
   2 -15   8       38.86       51.27     17.46 o 
   3 -15   8        2.87       11.57     13.90 o 
   4 -15   8       71.99       65.72     16.41 o 
   5 -15   8      150.21      104.37     20.83 o 
   6 -15   8      128.68      138.92     29.49 o 
   7 -15   8        3.33       14.38     23.18 o 
   8 -15   8        6.68        5.39     18.23 o 
   9 -15   8       27.58       28.26     21.98 o 
  10 -15   8       48.39       33.74     17.51 o 
  -5 -14   8       52.11       33.09     24.18 o 
  -4 -14   8      266.78      200.52     27.25 o 
  -3 -14   8        4.41       -4.62     15.62 o 
  -2 -14   8      711.97      770.50    125.72 o 
  -1 -14   8       41.03       45.96     15.60 o 
   0 -14   8        4.88       22.43     24.94 o 
   1 -14   8      298.69      286.93     83.50 o 
   2 -14   8        0.05        7.99     13.28 o 
   3 -14   8      324.44      310.99     26.55 o 
   4 -14   8       37.00        6.93     12.26 o 
   5 -14   8       79.65       81.56     21.34 o 
   6 -14   8       37.84       10.45     14.47 o 
   7 -14   8      270.36      327.35    100.37 o 
   8 -14   8      141.49      170.68     28.53 o 
   9 -14   8       25.15       -3.54     14.36 o 
  10 -14   8        0.23      -10.22     33.85 o 
  -6 -13   8       15.06       24.12     24.61 o 
  -5 -13   8      129.81      124.11     24.73 o 
  -4 -13   8        4.84       -3.04     17.81 o 
  -3 -13   8     1019.61     1008.95    184.65 o 
  -2 -13   8      392.26      375.75     46.18 o 
  -1 -13   8        6.10       -0.73      9.30 o 
   0 -13   8     1334.91     1582.87     44.63 o 
   1 -13   8      163.55      171.27     11.07 o 
   3 -13   8      387.56      286.92     73.57 o 
   4 -13   8        2.95       -4.25     11.52 o 
   5 -13   8      101.43      105.14     18.41 o 
   6 -13   8       13.04        5.21      6.22 o 
   8 -13   8      192.79      163.49     20.02 o 
   9 -13   8       50.54       24.66     23.95 o 
  10 -13   8       24.72       41.03     22.64 o 
  -7 -12   8        1.17        7.15     29.30 o 
  -6 -12   8       62.53       87.32     23.43 o 
  -5 -12   8       27.51       23.86     22.08 o 
  -4 -12   8       46.79       35.05     16.53 o 
  -3 -12   8      213.91      201.87     28.72 o 
  -2 -12   8        6.20       11.09      8.48 o 
  -1 -12   8      516.40      576.22     22.34 o 
   0 -12   8       18.26       11.84      6.88 o 
   1 -12   8      423.76      495.32     17.98 o 
   2 -12   8      255.63      244.46     22.44 o 
   3 -12   8       66.55       54.50     15.11 o 
   4 -12   8        5.64        5.61      6.18 o 
   5 -12   8       14.65        1.93      6.31 o 
   6 -12   8        0.02        2.53      6.03 o 
   7 -12   8      462.92      571.27     24.21 o 
   8 -12   8        0.03        5.14     13.38 o 
   9 -12   8      149.02      148.43     30.22 o 
  10 -12   8        3.16       -6.13     15.86 o 
  11 -12   8       23.18       31.67     22.37 o 
  -7 -11   8        1.10      -21.15     21.50 o 
  -6 -11   8       64.64       33.65     30.18 o 
  -5 -11   8       71.40       36.09     12.54 o 
  -4 -11   8       11.01        8.20     10.05 o 
  -3 -11   8       31.47       24.80      9.65 o 
  -2 -11   8        9.44        0.46     13.88 o 
  -1 -11   8      196.26      153.29     23.06 o 
   0 -11   8      412.61      497.86     44.20 o 
   1 -11   8        9.50       18.76      6.17 o 
   2 -11   8      207.87      262.66     35.94 o 
   3 -11   8       55.69       40.11      9.89 o 
   4 -11   8        2.85        0.38      5.29 o 
   5 -11   8      150.57      176.74     27.79 o 
   6 -11   8       26.31       25.81      8.84 o 
   7 -11   8       19.95       18.06      8.89 o 
   8 -11   8       40.69       32.58     10.60 o 
   9 -11   8      129.56      133.09     15.24 o 
  10 -11   8       40.74       23.13     12.54 o 
  11 -11   8        8.33        3.56     16.43 o 
  -8 -10   8       65.80       79.98     25.84 o 
  -7 -10   8        1.79       -4.25     14.59 o 
  -6 -10   8       41.64       23.65     17.48 o 
  -5 -10   8       28.25       23.37      8.52 o 
  -4 -10   8      379.68      334.49     86.59 o 
  -3 -10   8      158.25      150.20     40.23 o 
  -2 -10   8        0.57        6.62      9.04 o 
  -1 -10   8       74.20       65.29      8.78 o 
   0 -10   8       12.82        4.76      6.03 o 
   1 -10   8        0.15        7.57      4.83 o 
   2 -10   8        2.94        4.73      7.93 o 
   3 -10   8       18.59       24.24      5.15 o 
   4 -10   8        3.63       -2.52      5.53 o 
   5 -10   8      415.06      437.00     18.62 o 
   6 -10   8      364.90      370.67     18.98 o 
   7 -10   8       96.04       94.63     21.04 o 
   8 -10   8      622.44      735.35     30.05 o 
   9 -10   8      203.75      208.17     17.02 o 
  10 -10   8      109.94       87.06     21.16 o 
  11 -10   8        1.36       -9.30     23.16 o 
  -8  -9   8        3.82       -6.33     14.02 o 
  -7  -9   8        5.80       15.14     12.13 o 
  -6  -9   8       91.07       85.55     11.66 o 
  -5  -9   8       94.67       66.75     12.34 o 
  -4  -9   8       11.68       15.94     12.84 o 
  -3  -9   8      469.92      409.85     47.12 o 
  -2  -9   8        3.28       12.81      6.55 o 
  -1  -9   8      130.44      117.96     10.40 o 
   0  -9   8       36.48       43.62      6.24 o 
   1  -9   8      148.69      154.26     16.40 o 
   2  -9   8      239.87      249.58     10.91 o 
   3  -9   8       29.53       46.31      6.49 o 
   4  -9   8       12.08        3.50      5.08 o 
   5  -9   8     1121.82     1253.68     36.61 o 
   6  -9   8       60.81       51.77      8.75 o 
   7  -9   8      851.74      876.51     72.67 o 
   8  -9   8       92.94       91.36     14.36 o 
   9  -9   8       47.60       33.60     11.76 o 
  10  -9   8      132.00      181.74     65.97 o 
  11  -9   8      237.63      247.40     50.24 o 
  -9  -8   8      113.40      161.32     51.60 o 
  -8  -8   8      112.41       86.38     20.87 o 
  -7  -8   8       10.42        3.21     15.06 o 
  -6  -8   8       19.24        6.21      6.35 o 
  -5  -8   8      102.74      112.08     17.94 o 
  -4  -8   8       62.56       52.95     13.66 o 
  -3  -8   8      142.67      121.27     27.98 o 
  -2  -8   8      128.92      121.20      8.37 o 
  -1  -8   8     1340.00     1481.81     61.17 o 
   0  -8   8      153.32      151.19     13.34 o 
   1  -8   8      466.41      493.53     24.91 o 
   2  -8   8      440.72      479.03     22.16 o 
   3  -8   8      325.44      282.25     16.65 o 
   4  -8   8      693.49      764.14     24.51 o 
   5  -8   8      228.61      232.24     29.85 o 
   6  -8   8      294.30      301.96     29.31 o 
   7  -8   8       16.25        8.57      8.35 o 
   8  -8   8        8.38       -8.36      8.88 o 
   9  -8   8       27.35       20.39     10.41 o 
  10  -8   8       58.06       53.31     19.37 o 
  11  -8   8      117.53      155.08     20.97 o 
  -9  -7   8        1.67       23.89     15.93 o 
  -8  -7   8      107.85      138.05     17.60 o 
  -7  -7   8      115.75      143.01     61.79 o 
  -6  -7   8       19.98        3.86      7.19 o 
  -5  -7   8      257.95      246.63     12.64 o 
  -4  -7   8       99.77       94.42     12.12 o 
  -3  -7   8      543.40      425.14     17.90 o 
  -2  -7   8      184.79      198.83     15.71 o 
  -1  -7   8      554.02      500.43     26.37 o 
   0  -7   8      283.60      244.38     13.91 o 
   1  -7   8      115.21      129.63      5.66 o 
   2  -7   8      377.63      505.90     12.51 o 
   3  -7   8     1758.25     1887.75     35.89 o 
   4  -7   8     1398.10     1648.40     44.17 o 
   5  -7   8        1.32       12.28      5.20 o 
   6  -7   8     2458.37     2293.03    156.61 o 
   7  -7   8      536.23      444.09     26.40 o 
   8  -7   8       11.65       25.00      9.43 o 
   9  -7   8       73.79       86.85     11.77 o 
  10  -7   8        3.74       10.47     27.69 o 
  11  -7   8       98.43       65.80     28.46 o 
 -10  -6   8      138.15      115.80     35.02 o 
  -9  -6   8       43.98       58.10     31.94 o 
  -8  -6   8      591.65      699.82     86.51 o 
  -7  -6   8      138.89      126.09     25.56 o 
  -6  -6   8      109.22       93.60     15.06 o 
  -5  -6   8       29.34       38.52      6.05 o 
  -4  -6   8       12.22       13.98      5.42 o 
  -3  -6   8       68.78       65.60      5.67 o 
  -2  -6   8       30.05       30.49      3.44 o 
  -1  -6   8      263.89      222.16     12.11 o 
   0  -6   8      144.72      207.34     14.27 o 
   1  -6   8     1108.84     1056.69     39.91 o 
   2  -6   8       64.05       77.78      5.87 o 
   3  -6   8       60.28       47.88      4.07 o 
   4  -6   8      681.00      770.53     21.24 o 
   5  -6   8      612.07      634.04     46.91 o 
   6  -6   8      563.04      594.93     64.21 o 
   7  -6   8     1602.54     1862.03    184.54 o 
   8  -6   8      604.13      633.50     49.71 o 
   9  -6   8      395.98      375.12     23.44 o 
  10  -6   8      175.06      139.98     17.87 o 
  11  -6   8       55.30       53.20     17.69 o 
 -10  -5   8      236.01      261.81     28.60 o 
  -9  -5   8      116.50      142.12     21.27 o 
  -8  -5   8       57.05       60.15     16.67 o 
  -7  -5   8       39.76       31.56      9.73 o 
  -6  -5   8      195.75      175.80     17.39 o 
  -5  -5   8     1770.39     1864.52     98.00 o 
  -4  -5   8        1.87        4.33      4.76 o 
  -3  -5   8      688.09      724.51     35.97 o 
  -2  -5   8       58.64       55.95      5.68 o 
  -1  -5   8        1.59        2.90      2.65 o 
   0  -5   8      215.66      209.24      6.63 o 
   1  -5   8     1101.54     1194.93     21.08 o 
   2  -5   8      262.65      238.07     10.24 o 
   3  -5   8      332.97      271.05     25.06 o 
   4  -5   8      288.95      279.28     17.62 o 
   5  -5   8      524.52      448.60     31.18 o 
   6  -5   8      114.23       92.53     14.74 o 
   7  -5   8        3.82       -7.89      7.89 o 
   8  -5   8        0.12       -4.37      6.56 o 
   9  -5   8       82.28       89.07     34.44 o 
  10  -5   8       63.23       74.15     19.49 o 
  11  -5   8        0.74       12.09     16.67 o 
 -10  -4   8      143.50      168.60     23.97 o 
  -9  -4   8      461.78      467.62     26.32 o 
  -8  -4   8      495.23      574.42     52.74 o 
  -7  -4   8      505.97      614.63     78.44 o 
  -6  -4   8     1475.51     1523.82     68.74 o 
  -5  -4   8      325.68      316.41     20.99 o 
  -4  -4   8       77.54       89.21      5.86 o 
  -3  -4   8       71.21       70.86      5.71 o 
  -2  -4   8        2.33       -2.17      2.60 o 
  -1  -4   8     2390.53     2499.53    123.02 o 
   0  -4   8      536.27      591.48     19.32 o 
   1  -4   8      194.88      181.60      6.24 o 
   2  -4   8       10.44        8.12      2.50 o 
   3  -4   8      342.99      318.30     11.15 o 
   4  -4   8      198.03      197.36     17.97 o 
   5  -4   8        0.33        0.46      4.73 o 
   6  -4   8      211.82      207.46     25.11 o 
   7  -4   8      271.08      259.28     24.44 o 
   8  -4   8        0.98        2.85      8.35 o 
   9  -4   8       55.56       49.14     22.44 o 
  10  -4   8      663.79      716.73     59.67 o 
 -11  -3   8       63.52       65.03     24.82 o 
 -10  -3   8      246.94      242.27     55.45 o 
  -9  -3   8        2.07        3.15     11.30 o 
  -8  -3   8      368.95      385.73     25.34 o 
  -7  -3   8       67.05       58.98     12.26 o 
  -6  -3   8      267.66      259.89     21.00 o 
  -5  -3   8      353.27      326.34     22.69 o 
  -4  -3   8      406.34      402.40     21.34 o 
  -3  -3   8      392.57      382.91     18.91 o 
  -2  -3   8      225.46      242.10     12.08 o 
  -1  -3   8      180.95      227.91     10.37 o 
   0  -3   8      292.30      276.22     10.76 o 
   1  -3   8      178.28      199.25      6.11 o 
   2  -3   8     1142.09     1205.58     39.42 o 
   3  -3   8        4.72        7.00      2.80 o 
   4  -3   8       28.34       25.26      3.79 o 
   5  -3   8       60.94       56.75     11.16 o 
   6  -3   8       16.13       12.90      6.76 o 
   7  -3   8      258.80      243.34     19.98 o 
   8  -3   8      308.30      308.00     24.35 o 
   9  -3   8       42.65       53.66     16.59 o 
  10  -3   8       16.13        6.28     18.81 o 
 -11  -2   8        0.01      -22.01     22.01 o 
 -10  -2   8       15.57        1.02     12.99 o 
  -9  -2   8        3.39       25.67     14.39 o 
  -8  -2   8      191.36      188.19     17.45 o 
  -7  -2   8      231.58      261.21     16.35 o 
  -6  -2   8      634.74      674.88     59.96 o 
  -5  -2   8      156.42      176.64     16.02 o 
  -4  -2   8     1698.41     1753.69     38.49 o 
  -3  -2   8    11954.06    12195.07    270.50 o 
  -2  -2   8      884.37      891.49     17.73 o 
  -1  -2   8     2412.49     2499.78     65.94 o 
   0  -2   8      339.03      339.41     11.80 o 
   1  -2   8      954.45      976.73     26.70 o 
   2  -2   8       27.02       28.47      2.97 o 
   3  -2   8        3.43        1.76      2.79 o 
   4  -2   8        6.21        1.14      3.59 o 
   5  -2   8      410.38      413.59     39.05 o 
   6  -2   8      332.99      346.51     28.09 o 
   7  -2   8        0.63       -5.55      7.69 o 
   8  -2   8      526.71      633.54     28.39 o 
   9  -2   8       17.99       34.48     20.32 o 
  10  -2   8       18.97       35.59     29.45 o 
 -11  -1   8       50.38       63.49     25.19 o 
 -10  -1   8       11.39        3.10     14.27 o 
  -9  -1   8       31.00       37.36     24.24 o 
  -8  -1   8        2.80       -1.76     15.00 o 
  -7  -1   8      134.36      145.36     14.56 o 
  -6  -1   8       17.12        7.03      4.78 o 
  -5  -1   8     1571.17     1668.02     75.26 o 
  -4  -1   8     1710.19     1600.03     44.38 o 
  -3  -1   8      162.34      144.54      5.64 o 
  -2  -1   8    19702.36    19100.95    501.27 o 
  -1  -1   8     1307.64     1351.06     46.55 o 
   0  -1   8     1086.78     1063.78     34.98 o 
   1  -1   8     1368.62     1542.09     41.23 o 
   2  -1   8      809.45      849.70     30.20 o 
   3  -1   8      237.57      241.15     10.98 o 
   4  -1   8      206.05      215.13     11.35 o 
   5  -1   8        1.37        6.29      5.95 o 
   6  -1   8      477.17      468.26     40.19 o 
   7  -1   8       33.41       39.53     12.19 o 
   8  -1   8        4.95       11.15     13.19 o 
   9  -1   8        0.83      -12.71     16.85 o 
  10  -1   8       10.40       13.43     21.15 o 
 -11   0   8      117.85      126.31     47.97 o 
 -10   0   8       79.48       76.01     14.67 o 
  -9   0   8      248.65      278.86     31.06 o 
  -8   0   8       27.29       30.02      6.98 o 
  -7   0   8       91.42       89.10      6.72 o 
  -6   0   8      121.21      121.74      8.20 o 
  -5   0   8      556.68      479.52     16.29 o 
  -4   0   8     1679.19     1588.88     73.21 o 
  -3   0   8     3537.35     3629.06    110.63 o 
  -2   0   8     2501.23     2393.75     52.46 o 
  -1   0   8      459.18      476.08     16.02 o 
   0   0   8       17.06       19.14      3.38 o 
   1   0   8      166.72      141.46      5.83 o 
   2   0   8      843.97      972.45     37.72 o 
   3   0   8      699.71      655.33     24.31 o 
   4   0   8      498.18      491.03     24.39 o 
   5   0   8        2.40        2.91      7.40 o 
   6   0   8      240.03      225.65     18.81 o 
   7   0   8       34.21       15.99     12.58 o 
   8   0   8      179.52      190.52     24.53 o 
   9   0   8       27.56       18.53     18.13 o 
 -12   1   8       33.25       -3.19     24.32 o 
 -11   1   8       79.47       84.61     23.54 o 
 -10   1   8        0.89       -0.28     10.73 o 
  -9   1   8      459.91      503.85     26.79 o 
  -8   1   8      125.61      140.02      9.52 o 
  -7   1   8     1984.77     2079.79    112.18 o 
  -6   1   8       49.17       48.05      6.20 o 
  -5   1   8      495.91      554.85     26.03 o 
  -4   1   8      158.65      151.58     10.59 o 
  -3   1   8      223.02      236.59     10.28 o 
  -2   1   8       82.53       88.07      4.89 o 
  -1   1   8       42.59       50.33      2.85 o 
   0   1   8      492.55      448.31     20.38 o 
   1   1   8      188.99      173.56      7.16 o 
   2   1   8       82.44       68.21      5.90 o 
   3   1   8      746.77      791.83     27.04 o 
   4   1   8       12.87        7.84      6.22 o 
   5   1   8       30.53       40.59      6.73 o 
   6   1   8      317.75      340.90     19.08 o 
   7   1   8       68.78       78.45     14.23 o 
   8   1   8       88.54       52.43     17.16 o 
   9   1   8        2.41        6.75     20.36 o 
 -12   2   8       16.39       14.50     24.09 o 
 -11   2   8       93.73       87.37     16.64 o 
 -10   2   8       38.44       46.04     12.24 o 
  -9   2   8      161.60      149.72     11.64 o 
  -8   2   8       55.85       52.64      7.72 o 
  -7   2   8      237.01      220.34     27.55 o 
  -6   2   8      506.19      506.25     19.69 o 
  -5   2   8       18.90       18.36      5.18 o 
  -4   2   8      175.62      167.02      6.33 o 
  -3   2   8       44.11       47.96      3.64 o 
  -2   2   8       60.60       53.62      4.52 o 
  -1   2   8     1137.70     1105.18     45.28 o 
   0   2   8       13.95       13.20      2.16 o 
   1   2   8      564.31      604.41     24.60 o 
   2   2   8      489.40      608.11     20.60 o 
   3   2   8      236.75      228.30      7.67 o 
   4   2   8       64.66       61.33      7.57 o 
   5   2   8      972.06     1044.47     47.44 o 
   6   2   8      781.48      815.33     27.20 o 
   7   2   8       26.49       -3.91     13.48 o 
   8   2   8        9.28       10.51     17.04 o 
   9   2   8      165.58      178.79     30.07 o 
 -12   3   8       11.31        6.09     23.38 o 
 -11   3   8      202.26      250.66     26.73 o 
 -10   3   8       99.36       84.33     14.74 o 
  -9   3   8      790.82      924.82     35.25 o 
  -8   3   8      181.49      192.17     11.89 o 
  -7   3   8       36.58       32.69      7.61 o 
  -6   3   8       49.08       45.06      5.92 o 
  -5   3   8     1757.43     1790.48     80.39 o 
  -4   3   8        0.52        4.85      3.42 o 
  -3   3   8        4.71        2.81      2.72 o 
  -2   3   8      626.54      592.32     17.70 o 
  -1   3   8       47.73       45.55      3.40 o 
   0   3   8      435.26      512.24     18.81 o 
   1   3   8      361.35      382.13     13.99 o 
   2   3   8        7.14        8.29      3.68 o 
   3   3   8      212.62      194.57     21.52 o 
   4   3   8       64.99       55.93      6.91 o 
   5   3   8      725.12      734.59     37.80 o 
   6   3   8      282.54      280.05     15.46 o 
   7   3   8       92.08      101.18     17.42 o 
   8   3   8      229.76      251.53     25.51 o 
 -12   4   8      468.32      505.49     31.36 o 
 -11   4   8        4.46        8.24     17.76 o 
 -10   4   8      148.59      175.05     16.70 o 
  -9   4   8      206.52      214.39     12.75 o 
  -8   4   8      743.33      708.63     24.51 o 
  -7   4   8      144.86      133.09     10.10 o 
  -6   4   8      209.53      196.09     17.26 o 
  -5   4   8      274.33      247.57     12.82 o 
  -4   4   8      218.02      183.07     13.86 o 
  -3   4   8     1851.51     1948.68    117.30 o 
  -2   4   8      129.15      129.69      5.47 o 
  -1   4   8        0.58        0.10      2.82 o 
   0   4   8        3.83        8.11      4.04 o 
   1   4   8      210.17      225.50      9.55 o 
   2   4   8       41.14       39.00      5.03 o 
   3   4   8     1602.51     1589.87     92.72 o 
   4   4   8      200.54      175.02      9.60 o 
   5   4   8       67.18       78.70     10.96 o 
   6   4   8      396.29      412.42     26.35 o 
   7   4   8       35.85       43.01     17.63 o 
   8   4   8       55.62       12.18     20.76 o 
 -12   5   8       21.58       50.48     23.48 o 
 -11   5   8        0.67       10.72     13.42 o 
 -10   5   8      191.03      190.70     19.80 o 
  -9   5   8       33.12       38.62     16.35 o 
  -8   5   8      178.78      152.12     10.67 o 
  -7   5   8       41.83       17.77      7.95 o 
  -6   5   8     1189.16     1158.37     56.27 o 
  -5   5   8        7.15        9.60      4.97 o 
  -4   5   8     2490.45     2466.40    134.77 o 
  -3   5   8        1.77       -0.60      3.57 o 
  -2   5   8      395.97      397.19     18.31 o 
  -1   5   8     1810.41     1952.78     87.40 o 
   0   5   8      667.60      661.32     35.41 o 
   1   5   8      296.05      274.09     16.28 o 
   2   5   8       86.23       65.29      7.14 o 
   3   5   8      396.31      394.60     22.94 o 
   4   5   8       55.86       37.46      9.35 o 
   5   5   8       45.45       52.26     10.84 o 
   6   5   8       81.38       77.23     15.01 o 
   7   5   8       11.48        2.98     14.56 o 
 -12   6   8       22.99      -16.47     22.32 o 
 -11   6   8        7.08       12.71     22.63 o 
 -10   6   8       47.92       41.96     10.88 o 
  -9   6   8        1.70       -2.79      9.92 o 
  -8   6   8      324.60      287.12     21.33 o 
  -7   6   8      386.85      429.25     26.58 o 
  -6   6   8     1047.35      981.65     57.81 o 
  -5   6   8      134.70      123.42      8.14 o 
  -4   6   8       13.09       15.11      4.27 o 
  -3   6   8     1743.17     1827.32    101.82 o 
  -2   6   8      245.13      245.70     13.34 o 
  -1   6   8      337.93      333.64     23.69 o 
   0   6   8       37.73       29.23      5.98 o 
   1   6   8      723.66      670.59     35.04 o 
   2   6   8        0.58        6.10      5.98 o 
   3   6   8      480.07      506.66     22.40 o 
   4   6   8      148.47      136.92     12.33 o 
   5   6   8       19.22       19.22     10.33 o 
   6   6   8        8.92       19.92     11.99 o 
   7   6   8       53.48       51.69     17.86 o 
 -12   7   8      181.78      140.02     21.62 o 
 -11   7   8       31.42       11.87     19.33 o 
 -10   7   8      376.34      376.37     23.49 o 
  -9   7   8      163.82      131.23     12.80 o 
  -8   7   8      399.82      408.50     43.21 o 
  -7   7   8       22.46       14.25      6.71 o 
  -6   7   8        7.31       -2.88      6.41 o 
  -5   7   8     2279.85     2332.28    126.21 o 
  -4   7   8     5377.65     5452.32    244.11 o 
  -3   7   8       38.90       36.89      6.06 o 
  -2   7   8     2823.48     3127.19    160.54 o 
  -1   7   8     1591.39     1624.15     74.26 o 
   0   7   8        2.92        2.30      5.16 o 
   1   7   8     1469.23     1377.97     77.37 o 
   2   7   8      554.31      571.46     33.50 o 
   3   7   8      149.91      154.78     11.06 o 
   4   7   8       60.86       48.49     14.21 o 
   5   7   8      101.48      116.35     13.56 o 
   6   7   8        1.71       14.63     15.98 o 
 -11   8   8       62.34       77.09     32.20 o 
 -10   8   8      153.91      162.12     23.79 o 
  -9   8   8       69.18       65.27     11.07 o 
  -8   8   8      684.25      694.32     34.97 o 
  -7   8   8       98.02       94.98      9.81 o 
  -6   8   8      786.85      782.08     27.97 o 
  -5   8   8        8.36        7.46      7.14 o 
  -4   8   8      224.65      231.77     14.94 o 
  -3   8   8       49.60       53.87      6.22 o 
  -2   8   8      752.78      778.02     55.04 o 
  -1   8   8      313.26      270.59     26.38 o 
   0   8   8     3186.00     3264.91    222.81 o 
   1   8   8      163.18      160.12     12.33 o 
   2   8   8       20.52       24.02      8.93 o 
   3   8   8       59.33       53.65     10.60 o 
   4   8   8       56.72       76.03     12.48 o 
   5   8   8      176.47      204.02     20.36 o 
 -11   9   8      155.71      135.89     29.49 o 
 -10   9   8       15.38       13.01     10.85 o 
  -9   9   8       66.17       51.16     13.10 o 
  -8   9   8        0.07       -7.35      7.35 o 
  -7   9   8       53.10       41.15      9.70 o 
  -6   9   8      463.30      459.99     38.72 o 
  -5   9   8      318.03      304.57     29.14 o 
  -4   9   8      130.39      142.11     12.92 o 
  -3   9   8        0.76        1.12      6.99 o 
  -2   9   8       99.20       99.25     10.44 o 
  -1   9   8      102.87       72.59     12.88 o 
   0   9   8       71.78       88.03     10.10 o 
   1   9   8      512.13      525.67     28.69 o 
   2   9   8       82.91       58.63      9.71 o 
   3   9   8      148.69      182.55     28.42 o 
   4   9   8       27.32       34.39     13.51 o 
 -11  10   8        8.33       16.61     12.06 o 
 -10  10   8      174.47      189.69     14.39 o 
  -9  10   8       52.94       57.36     12.19 o 
  -8  10   8       20.41       24.90      9.26 o 
  -7  10   8      875.08      831.33     78.53 o 
  -6  10   8      221.86      207.90     28.38 o 
  -5  10   8        0.89        2.95      9.72 o 
  -4  10   8       36.16       48.13     10.65 o 
  -3  10   8        0.52       20.76     14.82 o 
  -2  10   8       70.82       51.25     10.11 o 
  -1  10   8       39.83       16.40      8.75 o 
   0  10   8      275.97      285.51     19.89 o 
   1  10   8       76.88       63.81     10.93 o 
   2  10   8      280.29      239.68     47.41 o 
   3  10   8       64.82       63.03     14.26 o 
   4  10   8       24.45       20.07     14.92 o 
 -10  11   8        1.31       13.63     16.62 o 
  -9  11   8        0.17       11.81     19.29 o 
  -8  11   8       16.05        7.53     10.95 o 
  -7  11   8       82.22       57.56     13.86 o 
  -6  11   8      247.94      278.24     28.05 o 
  -5  11   8       12.00       12.30     10.43 o 
  -4  11   8        5.18       17.02     16.72 o 
  -3  11   8        2.26        4.18     11.66 o 
  -2  11   8       52.16       71.27     10.78 o 
  -1  11   8      259.30      260.56     15.93 o 
   0  11   8       27.36       15.43     12.73 o 
   1  11   8      288.59      306.88     34.73 o 
   2  11   8       58.00       68.72     14.52 o 
   3  11   8       28.99       25.30     15.06 o 
 -10  12   8       37.23       64.52     17.35 o 
  -9  12   8       25.21       31.17     20.02 o 
  -8  12   8        2.58       -1.11     22.30 o 
  -7  12   8       38.05       33.03     12.18 o 
  -6  12   8       16.96       24.31     20.06 o 
  -4  12   8       49.62       33.52     20.39 o 
  -3  12   8       53.39       62.78     22.37 o 
  -2  12   8       27.60       37.99     20.90 o 
  -1  12   8       99.78       73.27     22.81 o 
   0  12   8       73.57       87.03     24.53 o 
   1  12   8        1.33       27.55     17.95 o 
  -9  13   8        2.20      -11.96     19.23 o 
  -8  13   8       17.91       39.02     20.07 o 
  -7  13   8       18.13       -4.27     16.62 o 
  -5  13   8        1.05       18.04     15.84 o 
  -4  13   8       84.44       74.52     26.40 o 
  -3  13   8      142.76      321.48     35.13 o 
  -2  13   8       71.23       73.26     18.63 o 
  -1  13   8       63.51       63.90     20.51 o 
   0  13   8        3.24      -13.71     37.19 o 
  -8  14   8       13.21       -4.68     33.19 o 
  -7  14   8      184.25      182.08     47.49 o 
  -6  14   8       14.88       -9.98     25.89 o 
  -5  14   8        4.07       10.12     28.02 o 
  -4  14   8        7.59        2.13     24.64 o 
  -3  14   8      114.96       96.45     22.15 o 
  -2  14   8      282.02      408.37     92.82 o 
   2 -19   9        7.48       -4.55     24.13 o 
   3 -19   9       97.55       75.18     36.75 o 
   4 -19   9      175.26      253.26     44.08 o 
   5 -19   9        1.33        4.55     24.72 o 
   0 -18   9       30.48       37.92     25.52 o 
   1 -18   9        0.24       -0.61     50.46 o 
   2 -18   9        6.07       36.64     22.44 o 
   3 -18   9      124.95      166.63     45.66 o 
   4 -18   9        0.28      -19.80     19.80 o 
   5 -18   9       80.12      112.97     59.41 o 
   6 -18   9        0.46       12.32     22.15 o 
   7 -18   9       18.29       -6.82     22.22 o 
  -2 -17   9       31.23       42.64     17.29 o 
  -1 -17   9        3.02       26.73     39.68 o 
   0 -17   9       82.21       85.37     25.82 o 
   1 -17   9        7.82       39.52     19.78 o 
   2 -17   9       47.17       63.44     28.97 o 
   3 -17   9       38.79       21.46     18.59 o 
   4 -17   9      540.35      528.72    128.72 o 
   5 -17   9        0.12      -11.22     16.80 o 
   6 -17   9       21.11      -29.27     29.27 o 
   7 -17   9       20.59       20.32     30.88 o 
   8 -17   9        8.44      -14.31     16.46 o 
  -3 -16   9        1.20       20.15     22.95 o 
  -2 -16   9        5.63       20.32     21.05 o 
  -1 -16   9        6.53        6.97     18.41 o 
   0 -16   9       28.73       -3.37     23.62 o 
   1 -16   9        8.05       27.80     18.04 o 
   2 -16   9       46.77       38.93     17.43 o 
   3 -16   9        0.06       32.04     16.06 o 
   4 -16   9        6.58       10.05     21.93 o 
   5 -16   9        0.13      -11.08     24.42 o 
   6 -16   9       13.67       13.64     25.74 o 
   7 -16   9       37.55       71.51     21.56 o 
   8 -16   9        2.72        4.81     17.02 o 
   9 -16   9       48.35       27.75     32.24 o 
  -4 -15   9        0.01       20.19     22.24 o 
  -3 -15   9        0.49       -7.25     33.34 o 
  -2 -15   9      226.33      216.26     61.83 o 
  -1 -15   9       11.43       -6.36     16.28 o 
   0 -15   9       26.27       49.43     16.67 o 
   1 -15   9      187.52      174.64     44.34 o 
   2 -15   9        8.32       -6.41     12.50 o 
   3 -15   9      224.93      248.06     25.89 o 
   4 -15   9       19.40      -12.54     19.95 o 
   5 -15   9      124.31      115.67     26.26 o 
   6 -15   9      141.49      161.36     29.19 o 
   7 -15   9       89.37      119.48     24.64 o 
   8 -15   9        1.53        5.07     13.97 o 
   9 -15   9       52.43       58.19     38.51 o 
  -5 -14   9       61.21       69.86     26.77 o 
  -4 -14   9       98.85       72.20     37.33 o 
  -3 -14   9        1.51       -9.20     16.54 o 
  -2 -14   9       54.17       48.27     16.69 o 
  -1 -14   9      311.53      345.23     42.88 o 
   0 -14   9       63.39       63.07     11.34 o 
   1 -14   9        0.05        1.54     12.69 o 
   2 -14   9        1.74       25.45     19.36 o 
   3 -14   9      107.21      104.96     22.37 o 
   4 -14   9       15.12       19.14     13.06 o 
   5 -14   9        6.06       11.66     18.56 o 
   6 -14   9       96.48      102.83     24.79 o 
   7 -14   9        2.31      -13.36     16.44 o 
   8 -14   9      108.96      117.63     45.22 o 
   9 -14   9        8.06       -1.02     20.68 o 
  10 -14   9       66.30       76.34     37.96 o 
  -6 -13   9       50.85       67.73     19.67 o 
  -5 -13   9       13.56       18.88     27.65 o 
  -4 -13   9       21.12       10.80     12.31 o 
  -3 -13   9       79.39       80.95     12.96 o 
  -2 -13   9      261.61      258.94     22.17 o 
  -1 -13   9       19.41       16.08      9.82 o 
   0 -13   9      275.45      233.22     19.30 o 
   1 -13   9     1028.82     1145.26     36.79 o 
   2 -13   9      235.46      265.95     25.74 o 
   3 -13   9        0.08      -10.34     11.00 o 
   4 -13   9       27.91       46.94     14.23 o 
   5 -13   9       33.10       27.63      9.55 o 
   6 -13   9       56.89       68.26     12.11 o 
   7 -13   9      455.24      403.41     91.35 o 
   8 -13   9        3.89       17.44     16.54 o 
   9 -13   9      161.75      144.89     65.24 o 
  10 -13   9       82.66       97.99     20.14 o 
  -7 -12   9        1.92       -3.43     20.50 o 
  -6 -12   9      112.28      149.72     53.36 o 
  -5 -12   9        0.08       -8.61     12.28 o 
  -4 -12   9        0.01        2.07     16.00 o 
  -3 -12   9      145.17      130.06     17.21 o 
  -2 -12   9        0.05       -1.77      7.00 o 
  -1 -12   9      441.37      403.42     48.00 o 
   0 -12   9     1342.49     1407.84     41.58 o 
   1 -12   9        0.06       -1.49     11.31 o 
   2 -12   9       91.92      115.23     18.70 o 
   3 -12   9      281.51      281.21     23.98 o 
   4 -12   9       32.34       56.45     11.41 o 
   5 -12   9      398.50      365.33     18.45 o 
   6 -12   9      274.70      253.58     34.07 o 
   7 -12   9       23.67       26.50     10.04 o 
   8 -12   9      130.96      133.04     15.18 o 
   9 -12   9       20.26       23.42      9.25 o 
  10 -12   9      106.50      132.38     19.37 o 
  -7 -11   9      266.65      294.75     50.10 o 
  -6 -11   9       12.21      -15.97     20.21 o 
  -5 -11   9      102.42       93.59     15.68 o 
  -4 -11   9      120.30      115.60     14.24 o 
  -3 -11   9        0.50       -0.16      7.19 o 
  -2 -11   9        1.26        1.11      6.44 o 
  -1 -11   9       36.94       31.66      7.62 o 
   0 -11   9     1378.44     1341.17     38.65 o 
   1 -11   9        0.73        0.38      5.19 o 
   3 -11   9      377.52      418.55     28.81 o 
   4 -11   9        0.10       11.65      7.42 o 
   5 -11   9      323.20      283.30     41.88 o 
   6 -11   9        5.71        4.17     10.16 o 
   7 -11   9        4.22       -0.28      7.51 o 
   8 -11   9      332.20      304.07     31.94 o 
   9 -11   9      301.22      295.84     18.21 o 
  10 -11   9        0.04       -4.75     11.81 o 
  -8 -10   9      324.24      405.56     73.53 o 
  -7 -10   9       10.01       41.22     21.20 o 
  -6 -10   9      222.11      285.03     79.40 o 
  -5 -10   9      138.57      137.10     13.09 o 
  -4 -10   9       15.44       16.10      8.22 o 
  -3 -10   9        7.80       17.82     11.49 o 
  -2 -10   9       29.17       34.63      8.47 o 
  -1 -10   9      985.00     1066.49     68.58 o 
   0 -10   9      489.59      567.31     21.07 o 
   1 -10   9        3.61       -0.56      7.67 o 
   2 -10   9        4.96        7.99      5.76 o 
   3 -10   9       31.39       45.03      8.40 o 
   4 -10   9       64.04       75.97      9.42 o 
   5 -10   9      104.96       95.16     13.53 o 
   6 -10   9      128.80      141.29     21.71 o 
   7 -10   9        0.06       -1.49      7.62 o 
   8 -10   9       41.36       57.65      8.75 o 
   9 -10   9       14.30       -0.41     10.50 o 
  10 -10   9        0.30       17.25     19.56 o 
  11 -10   9        7.94       -2.26     23.95 o 
  -8  -9   9      292.02      332.08     30.10 o 
  -7  -9   9       39.11       36.66     19.42 o 
  -6  -9   9      353.74      341.54     20.82 o 
  -5  -9   9       18.37       11.15      8.91 o 
  -4  -9   9      529.08      528.49     57.02 o 
  -3  -9   9       18.36       19.48      7.70 o 
  -2  -9   9     1017.46     1156.70     34.93 o 
  -1  -9   9      296.77      308.77     32.20 o 
   0  -9   9       62.88       67.40     12.33 o 
   1  -9   9       69.62       68.50      7.63 o 
   2  -9   9     1540.77     1920.89     88.84 o 
   3  -9   9      114.49      131.49      9.10 o 
   4  -9   9       50.56       60.47      9.14 o 
   5  -9   9     2000.98     2321.41     62.08 o 
   6  -9   9      343.14      344.69     34.47 o 
   7  -9   9      336.13      331.34     22.87 o 
   8  -9   9       72.76       72.20     11.55 o 
   9  -9   9        2.04      -10.28     11.19 o 
  10  -9   9       18.67        2.90     39.57 o 
  11  -9   9       14.53       29.03     20.05 o 
  -9  -8   9      122.25      112.55     20.53 o 
  -8  -8   9        4.29        1.20     19.60 o 
  -7  -8   9        1.95       14.53     11.33 o 
  -6  -8   9      579.80      569.92     68.40 o 
  -5  -8   9      400.59      367.34     27.23 o 
  -4  -8   9        2.28        4.96      6.00 o 
  -3  -8   9      448.35      396.64     24.27 o 
  -2  -8   9       12.78       15.19      6.33 o 
  -1  -8   9      165.89      160.46     18.10 o 
   0  -8   9      105.68       82.25      5.32 o 
   1  -8   9       65.99       52.66      5.96 o 
   2  -8   9      251.43      254.46     14.32 o 
   3  -8   9       16.20        9.61      4.61 o 
   4  -8   9       74.04       56.83      7.80 o 
   5  -8   9      365.63      321.31     32.01 o 
   6  -8   9     1905.43     1540.19     47.12 o 
   7  -8   9      226.05      207.32     22.58 o 
   8  -8   9        0.41        8.17      7.66 o 
   9  -8   9        0.06        1.30      8.54 o 
  10  -8   9        6.55        5.89     18.18 o 
  11  -8   9        3.03        6.55     16.41 o 
  -9  -7   9       45.18       24.82     21.83 o 
  -8  -7   9      161.37      169.20     35.57 o 
  -7  -7   9       80.41       77.38     23.69 o 
  -6  -7   9      100.37      103.40     19.05 o 
  -5  -7   9      425.08      413.39     27.09 o 
  -4  -7   9     1106.65      952.42     47.34 o 
  -3  -7   9       15.39       26.35      6.50 o 
  -2  -7   9       23.00       12.63      5.06 o 
  -1  -7   9      172.90      164.66     12.07 o 
   0  -7   9     2162.36     2231.58     92.84 o 
   1  -7   9      449.85      536.72     18.76 o 
   2  -7   9      460.58      516.89     25.61 o 
   3  -7   9      867.39      927.21     32.30 o 
   4  -7   9      353.24      303.63     29.49 o 
   5  -7   9        9.62        9.04      5.73 o 
   6  -7   9       56.93       41.76     11.73 o 
   7  -7   9      440.26      430.56     30.47 o 
   8  -7   9       24.62       37.13      8.06 o 
   9  -7   9       82.05       79.46     12.23 o 
  10  -7   9        1.96        2.74     23.54 o 
 -10  -6   9        3.02       20.08     22.40 o 
  -9  -6   9       15.50       16.62     22.37 o 
  -8  -6   9       65.36       59.99     13.82 o 
  -7  -6   9     1002.74     1037.14     76.28 o 
  -6  -6   9      485.30      494.74     46.73 o 
  -5  -6   9      522.91      494.56     27.05 o 
  -4  -6   9        7.58        2.75      4.39 o 
  -3  -6   9       10.12       13.55      4.33 o 
  -2  -6   9      309.79      358.73     16.82 o 
  -1  -6   9      918.00      953.06     37.83 o 
   0  -6   9      163.24      201.19      9.75 o 
   1  -6   9      193.81      246.19     12.42 o 
   2  -6   9      883.78      911.70     61.63 o 
   3  -6   9       86.92       84.51     11.02 o 
   4  -6   9      460.83      379.42     29.18 o 
   5  -6   9      239.01      218.95     16.14 o 
   6  -6   9      451.30      459.47     32.71 o 
   7  -6   9     1744.56     1687.85    131.80 o 
   8  -6   9      264.33      284.42     32.10 o 
   9  -6   9       33.62       37.79     15.80 o 
  10  -6   9        4.69       -5.68     17.54 o 
 -10  -5   9        2.70        4.17     15.76 o 
  -9  -5   9       40.31       38.37     19.08 o 
  -8  -5   9       28.99       32.57     23.18 o 
  -7  -5   9       13.46       12.99      7.60 o 
  -6  -5   9       28.00       11.19      5.70 o 
  -5  -5   9      670.57      730.24     41.44 o 
  -4  -5   9      163.42      134.99     10.03 o 
  -3  -5   9       38.65       43.34      4.34 o 
  -2  -5   9     2048.69     2245.37     96.91 o 
  -1  -5   9      927.90     1039.34     38.03 o 
   0  -5   9       29.70       36.93      3.02 o 
   1  -5   9      662.38      673.79     28.99 o 
   2  -5   9       20.95        8.18      5.66 o 
   3  -5   9        3.33       -3.20      3.20 o 
   4  -5   9       11.99        8.38      4.33 o 
   5  -5   9     1994.87     2119.66    121.61 o 
   6  -5   9      278.21      262.63     22.24 o 
   7  -5   9        6.67        6.94      7.74 o 
   8  -5   9      576.96      606.05     60.89 o 
   9  -5   9      234.70      230.17     22.33 o 
  10  -5   9       97.20      118.75     21.68 o 
 -10  -4   9      451.27      542.26     78.85 o 
  -9  -4   9       55.34       98.28     19.69 o 
  -8  -4   9       51.35       66.42     15.84 o 
  -7  -4   9        0.29        4.59     10.82 o 
  -6  -4   9      372.19      369.27     19.79 o 
  -5  -4   9     1897.52     1874.62     59.01 o 
  -4  -4   9        2.98        8.18      4.04 o 
  -3  -4   9      434.60      382.62     15.75 o 
  -2  -4   9      158.38      169.02     14.74 o 
  -1  -4   9      120.11      118.48     13.87 o 
   0  -4   9     2518.72     2773.47     89.10 o 
   1  -4   9        8.95       10.42      2.26 o 
   2  -4   9      880.95      993.13     39.08 o 
   3  -4   9      875.62      786.71     40.49 o 
   4  -4   9      405.49      390.95     27.97 o 
   5  -4   9      191.95      173.65     20.09 o 
   6  -4   9      170.34      125.64     13.88 o 
   7  -4   9      384.27      348.58     29.12 o 
   8  -4   9       25.14        8.66      8.66 o 
   9  -4   9       83.67       95.80     29.27 o 
  10  -4   9       84.01       52.21     20.24 o 
 -11  -3   9       16.99       40.67     17.02 o 
 -10  -3   9        0.42      -19.91     19.91 o 
  -9  -3   9        1.76      -10.98     18.63 o 
  -8  -3   9       12.77        8.04      9.70 o 
  -7  -3   9     1177.87     1313.44     72.83 o 
  -6  -3   9      111.68      106.84      7.78 o 
  -5  -3   9      330.02      331.57     25.33 o 
  -4  -3   9     2526.91     2712.61     78.42 o 
  -3  -3   9      708.23      688.88     15.67 o 
  -2  -3   9       18.58       16.57      2.84 o 
  -1  -3   9       84.72       83.21      4.92 o 
   0  -3   9      123.56      118.56      7.76 o 
   1  -3   9       12.78       14.57      2.92 o 
   2  -3   9      223.86      227.30     11.98 o 
   3  -3   9      980.47     1039.37     39.73 o 
   4  -3   9       20.73       19.65      3.75 o 
   5  -3   9       61.20       76.84     13.14 o 
   6  -3   9      345.30      325.09     20.00 o 
   7  -3   9       66.61       41.31      9.34 o 
   8  -3   9      172.90      177.57     14.40 o 
   9  -3   9       31.32       32.49     12.84 o 
  10  -3   9      147.69      124.33     22.58 o 
 -11  -2   9       71.64       35.96     41.51 o 
 -10  -2   9       31.03       38.53     18.94 o 
  -9  -2   9      348.67      372.98     56.95 o 
  -8  -2   9      582.08      687.23    109.10 o 
  -7  -2   9     2884.81     3185.32    203.57 o 
  -6  -2   9       31.94       36.67      8.40 o 
  -5  -2   9     3112.31     3499.71    115.10 o 
  -4  -2   9      222.21      220.44     11.11 o 
  -3  -2   9     4962.24     4973.42     90.60 o 
  -2  -2   9        3.29        0.95      1.64 o 
  -1  -2   9      225.80      174.11      7.88 o 
   0  -2   9     2991.30     2875.24     80.60 o 
   1  -2   9      658.38      782.17     23.48 o 
   2  -2   9      878.44      898.81     32.84 o 
   3  -2   9       60.36       53.06      9.30 o 
   4  -2   9      362.03      314.29     17.49 o 
   5  -2   9      141.15      135.14      8.50 o 
   6  -2   9      785.93      779.89     59.11 o 
   7  -2   9       45.47       26.06      8.99 o 
   8  -2   9       42.34       44.14     14.28 o 
   9  -2   9        0.31        2.95     11.48 o 
  10  -2   9       49.94       48.49     21.75 o 
 -11  -1   9      150.08      161.72     25.28 o 
 -10  -1   9        9.08        4.92     17.68 o 
  -9  -1   9       69.67       55.86     15.92 o 
  -8  -1   9      182.26      171.89     14.55 o 
  -7  -1   9       81.02       80.18      7.79 o 
  -6  -1   9       14.43       10.12      5.44 o 
  -5  -1   9       38.17       42.62      4.07 o 
  -4  -1   9     4557.42     5464.31    254.01 o 
  -3  -1   9     3015.33     3106.71    155.56 o 
  -2  -1   9      417.17      372.08     20.86 o 
  -1  -1   9      138.69      137.22     12.73 o 
   0  -1   9      340.06      325.24     10.55 o 
   1  -1   9      657.27      611.61     27.16 o 
   2  -1   9     1796.23     2032.28     59.53 o 
   3  -1   9       49.78       56.56      4.01 o 
   4  -1   9      347.62      344.82     21.56 o 
   5  -1   9      125.47      116.74      7.56 o 
   6  -1   9      128.83      126.32     16.57 o 
   7  -1   9        1.72      -12.22     12.69 o 
   8  -1   9       56.24       57.19     12.84 o 
   9  -1   9        2.10       -2.12     25.45 o 
 -11   0   9        0.03       10.93     14.37 o 
 -10   0   9       29.34       31.38     13.09 o 
  -9   0   9      632.46      684.66     29.66 o 
  -8   0   9       74.75       70.48      8.45 o 
  -7   0   9       38.41       23.49      7.09 o 
  -6   0   9      610.02      680.25     24.76 o 
  -5   0   9     1214.02     1285.87     50.51 o 
  -4   0   9      286.56      296.93     15.16 o 
  -3   0   9      718.31      805.16     42.81 o 
  -2   0   9     4819.50     5544.52    116.26 o 
  -1   0   9        6.00        9.01      4.48 o 
   0   0   9      933.88      947.91     45.84 o 
   1   0   9     1130.30     1042.50     20.04 o 
   2   0   9       58.31       69.23      4.48 o 
   3   0   9      792.81      886.14     34.15 o 
   4   0   9      695.56      696.40     24.93 o 
   5   0   9      654.08      651.57     26.82 o 
   6   0   9       10.63       -3.21      9.84 o 
   7   0   9      202.22      215.37     16.28 o 
   8   0   9        0.51       -2.76     13.17 o 
   9   0   9       66.70      105.46     22.14 o 
 -11   1   9       11.36       22.53     19.76 o 
 -10   1   9      175.35      170.57     24.97 o 
  -9   1   9       29.50       30.44     17.35 o 
  -8   1   9       57.55       49.87     12.98 o 
  -7   1   9      227.87      217.54     11.66 o 
  -6   1   9      273.67      253.63     15.40 o 
  -5   1   9      164.96      201.11      8.18 o 
  -4   1   9       53.74       69.32      7.06 o 
  -3   1   9     1405.27     1355.47     45.60 o 
  -2   1   9      224.86      233.21      8.91 o 
  -1   1   9      803.35      775.92     43.86 o 
   0   1   9      157.35      155.05      6.79 o 
   1   1   9      567.98      602.57     22.67 o 
   2   1   9      307.16      344.40     11.96 o 
   3   1   9      924.19      917.18     35.96 o 
   4   1   9      112.61      105.05      7.56 o 
   5   1   9       37.48       22.90      6.68 o 
   6   1   9      102.72      109.20     13.71 o 
   7   1   9       36.74       -1.61     14.60 o 
   8   1   9       29.31       65.36     18.88 o 
   9   1   9        3.97      -10.71     27.91 o 
 -12   2   9       67.55       92.55     26.77 o 
 -11   2   9      554.02      629.61     73.31 o 
 -10   2   9      115.63      121.55     30.15 o 
  -9   2   9        0.03       -1.68      9.63 o 
  -8   2   9        9.16        3.44      5.97 o 
  -7   2   9      870.35      873.33     35.23 o 
  -6   2   9       86.01       83.82      7.69 o 
  -5   2   9        9.92        7.92      4.34 o 
  -4   2   9     1153.04     1237.53     59.13 o 
  -3   2   9       86.81       80.44      6.97 o 
  -2   2   9       31.30       28.40      3.11 o 
  -1   2   9        0.02        0.84      2.10 o 
   0   2   9     1643.32     1944.99     88.93 o 
   1   2   9       80.07       86.20      6.12 o 
   2   2   9       56.89       43.98      3.96 o 
   3   2   9      114.73      120.74      6.32 o 
   4   2   9       33.47       29.09      6.57 o 
   5   2   9        2.01       20.05      7.64 o 
   6   2   9      358.62      381.37     22.88 o 
   7   2   9        0.82       23.69     20.10 o 
   8   2   9        0.97      -12.33     17.85 o 
 -12   3   9       31.93       51.39     18.90 o 
 -11   3   9        0.53       -0.37     12.99 o 
 -10   3   9      297.01      322.95     24.27 o 
  -9   3   9       29.86       24.19      9.47 o 
  -8   3   9      197.59      201.24     12.33 o 
  -7   3   9      232.36      254.00     15.51 o 
  -6   3   9      257.75      231.66     14.58 o 
  -5   3   9      913.84      948.13     36.58 o 
  -4   3   9      751.64      787.07     40.58 o 
  -3   3   9      420.52      365.72     23.26 o 
  -2   3   9      151.62      146.33      7.28 o 
  -1   3   9      605.58      608.45     20.24 o 
   0   3   9        9.67        9.55      3.31 o 
   1   3   9      464.79      527.82     18.38 o 
   2   3   9      173.49      162.76      8.26 o 
   3   3   9        0.03       -1.45      5.17 o 
   4   3   9      195.77      194.32     12.18 o 
   5   3   9      591.95      615.68     18.52 o 
   6   3   9      174.89      192.63     14.26 o 
   7   3   9      100.91      100.80     18.15 o 
   8   3   9      266.09      283.39     27.93 o 
 -12   4   9       26.30       34.88     23.15 o 
 -11   4   9       10.33       -1.31     18.47 o 
 -10   4   9       21.47       27.48     16.31 o 
  -9   4   9       34.04       16.81      8.93 o 
  -8   4   9      251.41      236.58     14.22 o 
  -7   4   9      192.91      160.06     11.22 o 
  -6   4   9      329.56      315.10     15.02 o 
  -5   4   9       81.19       63.94      6.44 o 
  -4   4   9      244.44      220.35     12.49 o 
  -3   4   9      327.40      277.57     12.26 o 
  -2   4   9     2627.18     2875.37    105.76 o 
  -1   4   9        5.17       -0.20      3.24 o 
   0   4   9       30.13       22.17      4.37 o 
   1   4   9       59.96       50.40      4.69 o 
   2   4   9     1090.49     1032.71     62.34 o 
   3   4   9        2.38        0.47      6.28 o 
   4   4   9      311.23      315.71     13.26 o 
   5   4   9       17.63       14.87      7.08 o 
   6   4   9        3.41       -4.65     10.20 o 
   7   4   9      154.44      169.73     22.25 o 
 -12   5   9      169.69      211.85     28.72 o 
 -11   5   9        2.75       -1.24     18.98 o 
 -10   5   9      131.08      117.39     12.69 o 
  -9   5   9       19.51       16.13     10.35 o 
  -8   5   9      211.75      193.41     12.29 o 
  -7   5   9       27.20       28.55      6.83 o 
  -6   5   9      255.36      248.68     18.61 o 
  -5   5   9      208.11      212.52     12.77 o 
  -4   5   9       19.61       15.46      4.89 o 
  -3   5   9     1052.87     1101.03     59.98 o 
  -2   5   9      676.20      672.63     32.35 o 
  -1   5   9      988.69      926.42     33.78 o 
   0   5   9      591.10      675.50     24.08 o 
   1   5   9       33.56       31.18      5.42 o 
   2   5   9      103.60       93.16      8.33 o 
   3   5   9        0.85        2.69      6.89 o 
   4   5   9       21.11       13.47      7.56 o 
   5   5   9       11.72       15.73      9.93 o 
   6   5   9       19.12       13.04     14.63 o 
   7   5   9       93.77       89.71     24.34 o 
 -11   6   9      130.00      142.34     23.03 o 
 -10   6   9      160.37      152.49     14.12 o 
  -9   6   9       31.57       28.08     14.87 o 
  -8   6   9       34.83       28.47      8.65 o 
  -7   6   9      248.96      213.00     11.42 o 
  -6   6   9      310.29      284.13     11.83 o 
  -5   6   9     4571.03     4213.85    251.23 o 
  -4   6   9     2400.00     2555.80     94.39 o 
  -3   6   9      373.35      357.02     17.03 o 
  -2   6   9      136.44      127.79      6.87 o 
  -1   6   9      193.08      198.84     10.11 o 
   0   6   9     3736.58     3904.66    204.32 o 
   1   6   9       18.28        7.15      5.89 o 
   2   6   9      559.15      632.21     37.42 o 
   3   6   9      222.11      181.78     10.96 o 
   4   6   9       44.97       35.80      9.37 o 
   5   6   9       92.15       92.70     13.49 o 
   6   6   9       15.81       22.13     15.72 o 
 -11   7   9       38.65       35.29     18.45 o 
 -10   7   9        0.15       14.28     13.46 o 
  -9   7   9       13.67       10.94      7.17 o 
  -8   7   9       65.78       73.57      9.91 o 
  -7   7   9      143.27      126.46      9.66 o 
  -6   7   9      218.64      201.51     16.71 o 
  -5   7   9      205.97      243.54     21.46 o 
  -4   7   9       41.37       29.39      6.63 o 
  -3   7   9       48.04       44.37      6.67 o 
  -2   7   9        0.78        3.09      6.95 o 
  -1   7   9      284.23      305.32     20.40 o 
   0   7   9       30.48       24.44     12.54 o 
   1   7   9      311.92      238.52     14.69 o 
   2   7   9      473.56      440.82     17.32 o 
   3   7   9      220.37      198.48     17.70 o 
   4   7   9       92.08       69.57     10.43 o 
   5   7   9      128.00      145.51     17.76 o 
 -11   8   9      109.62       87.32     21.81 o 
 -10   8   9      317.33      321.47     17.31 o 
  -9   8   9      365.18      430.74     20.38 o 
  -8   8   9        9.38       13.73      9.10 o 
  -7   8   9       31.69       11.63      7.56 o 
  -6   8   9       36.78       27.44      6.90 o 
  -5   8   9        1.37       -6.65      6.73 o 
  -4   8   9      475.44      463.54     26.18 o 
  -3   8   9       22.17       12.07      6.60 o 
  -2   8   9        2.43       -6.60      6.60 o 
  -1   8   9      110.38      103.03     10.43 o 
   0   8   9        3.80        1.92     11.41 o 
   1   8   9      430.97      401.56     25.97 o 
   2   8   9       45.48       39.57      9.10 o 
   3   8   9       54.90       59.58     13.93 o 
   4   8   9      131.01       87.15     14.10 o 
   5   8   9       23.09       39.01     16.98 o 
 -11   9   9       40.33       22.83     14.51 o 
 -10   9   9       53.91       57.54     11.90 o 
  -9   9   9        9.99        3.18      9.01 o 
  -8   9   9       44.79       58.62     10.89 o 
  -7   9   9        0.00       -0.09      8.34 o 
  -6   9   9        4.44        4.09      6.96 o 
  -5   9   9      898.38      920.72     55.13 o 
  -4   9   9        9.81        2.52      7.61 o 
  -3   9   9      383.26      413.02     21.16 o 
  -2   9   9       75.14       58.34     15.50 o 
  -1   9   9       40.21       32.73      9.23 o 
   0   9   9        1.64       15.18      9.94 o 
   1   9   9       25.18       27.42      9.32 o 
   2   9   9        0.57       -4.17      9.66 o 
   3   9   9       10.59        0.29     13.00 o 
   4   9   9      525.88      622.13     35.14 o 
 -10  10   9       44.39       37.67     13.67 o 
  -9  10   9      113.60      112.38     15.60 o 
  -8  10   9        0.19       -9.48     11.58 o 
  -7  10   9      139.22      123.54     11.46 o 
  -6  10   9      290.37      316.95     23.69 o 
  -5  10   9      179.96      149.52     19.89 o 
  -4  10   9      499.09      518.62     20.45 o 
  -3  10   9       19.93       14.51     18.45 o 
  -2  10   9      173.34      142.87     13.30 o 
  -1  10   9        3.19       14.55     10.31 o 
   0  10   9       17.78       24.95     10.81 o 
   1  10   9        3.34       17.74     11.05 o 
   2  10   9       29.11        8.45     12.24 o 
   3  10   9      141.24      138.05     15.35 o 
 -10  11   9       77.29       33.48     18.96 o 
  -9  11   9       53.75       61.69     16.67 o 
  -8  11   9      165.53      190.61     18.01 o 
  -7  11   9        9.32      -15.99     15.99 o 
  -6  11   9       79.15       74.17     12.99 o 
  -5  11   9      191.12      181.67     36.89 o 
  -4  11   9        2.18        8.04     14.49 o 
  -3  11   9       13.05       22.10     12.76 o 
  -2  11   9       21.38       17.35     11.26 o 
  -1  11   9      304.72      337.86     30.70 o 
   0  11   9        9.60       28.43     15.22 o 
   1  11   9       36.26       35.41     14.41 o 
   2  11   9       33.91       33.13     14.74 o 
  -9  12   9       21.11       18.18     15.47 o 
  -8  12   9      197.75      203.65     24.37 o 
  -7  12   9       26.46        3.86     13.07 o 
  -6  12   9       52.35       60.00     23.25 o 
  -5  12   9        1.86       -9.39     20.02 o 
  -4  12   9      245.08      283.51     25.31 o 
  -3  12   9        1.16       -0.67     16.70 o 
  -2  12   9      164.60      159.42     21.76 o 
  -1  12   9      238.54      239.70     23.91 o 
   0  12   9       41.44       18.79     17.06 o 
   1  12   9      194.70      219.10     42.65 o 
  -8  13   9      210.92      191.93     21.02 o 
  -7  13   9       20.82       24.65     17.57 o 
  -6  13   9      162.21      153.92     31.87 o 
  -5  13   9       28.17       27.12     14.74 o 
  -4  13   9       80.13       71.24     20.88 o 
  -3  13   9        1.79       -1.15     16.15 o 
  -2  13   9       11.33       -3.38     15.09 o 
  -1  13   9        1.83        2.38     21.08 o 
  -6  14   9      169.93      135.99     40.56 o 
  -5  14   9        5.34        9.18     27.28 o 
  -4  14   9        1.20      -18.43     18.43 o 
   2 -19  10       28.82       51.86     28.68 o 
   3 -19  10       29.94       46.28     35.50 o 
   4 -19  10       50.01       12.98     24.72 o 
   5 -19  10       11.36       15.84     35.57 o 
   0 -18  10        0.14        2.20     24.06 o 
   1 -18  10        6.97       13.96     24.02 o 
   2 -18  10      105.75      166.64     36.23 o 
   3 -18  10       77.85      106.13     35.94 o 
   4 -18  10        4.16        6.16     21.86 o 
   5 -18  10       19.97        3.37     22.37 o 
   6 -18  10        4.57       83.25     34.84 o 
   7 -18  10        0.71       -7.95     25.41 o 
  -2 -17  10      159.79      238.67    107.60 o 
  -1 -17  10       16.45       35.49     22.89 o 
   0 -17  10        1.35       -5.13     21.78 o 
   1 -17  10       96.45      120.51     29.93 o 
   2 -17  10        9.30       38.73     21.12 o 
   3 -17  10        5.64      -20.61     23.25 o 
   4 -17  10       56.38       35.65     28.97 o 
   5 -17  10       42.69       54.16     22.38 o 
   6 -17  10        5.57       28.46     29.19 o 
   7 -17  10      110.68       81.93     23.98 o 
   8 -17  10       48.06       69.68     54.02 o 
  -3 -16  10      443.72      461.99    135.21 o 
  -2 -16  10       23.65       11.28     16.80 o 
  -1 -16  10        4.40       15.84     19.14 o 
   0 -16  10      167.80      181.46     27.06 o 
   1 -16  10      196.71      206.18     27.65 o 
   2 -16  10        4.32        9.31     16.21 o 
   3 -16  10       37.85       60.44     18.63 o 
   4 -16  10      112.05      143.98     30.73 o 
   5 -16  10      246.06      269.69     30.07 o 
   6 -16  10      199.16      277.54     34.33 o 
   7 -16  10       68.48       60.94     31.80 o 
   8 -16  10        0.44        7.10     38.54 o 
  -4 -15  10       17.18       20.16     22.77 o 
  -3 -15  10       34.56       24.24     20.19 o 
  -2 -15  10       23.31       41.78     19.06 o 
  -1 -15  10      584.36      559.60    154.54 o 
   0 -15  10      278.25      333.50     32.20 o 
   1 -15  10      260.35      234.49     32.42 o 
   2 -15  10       10.89       27.65     16.58 o 
   3 -15  10       14.45       35.06     21.93 o 
   4 -15  10      125.22      172.29     27.87 o 
   5 -15  10       12.99        3.37     21.49 o 
   6 -15  10        0.04       22.74     23.25 o 
   7 -15  10       13.79       35.94     18.89 o 
   8 -15  10       14.34       38.32     16.91 o 
   9 -15  10      376.85      364.61     95.72 o 
  -5 -14  10      183.36      203.75     28.26 o 
  -4 -14  10       98.19       83.14     20.07 o 
  -3 -14  10       78.01       51.46     31.14 o 
  -2 -14  10      120.87      113.14     15.97 o 
  -1 -14  10       92.40      106.11     14.96 o 
   0 -14  10      426.97      484.13     23.64 o 
   1 -14  10      356.93      335.82     29.59 o 
   2 -14  10      473.13      486.00     69.90 o 
   3 -14  10        5.60       10.05     18.12 o 
   4 -14  10      225.51      247.69     26.18 o 
   5 -14  10        0.01       -4.77     19.44 o 
   6 -14  10      143.67      173.14     41.81 o 
   7 -14  10       51.07       50.72     19.58 o 
   8 -14  10      545.19      576.65    120.29 o 
  -6 -13  10       34.39       29.36     20.04 o 
  -5 -13  10       40.09       50.81     15.91 o 
  -4 -13  10        1.99        2.50     10.79 o 
  -3 -13  10       47.16       30.84     14.49 o 
  -2 -13  10      139.21      131.52     21.47 o 
  -1 -13  10       18.85        8.39      9.06 o 
   0 -13  10      200.51      209.75     35.50 o 
   1 -13  10     1625.10     1732.75     49.25 o 
   3 -13  10       27.23       63.52     19.00 o 
   4 -13  10       90.36      117.94     18.41 o 
   5 -13  10      318.31      322.49     17.93 o 
   6 -13  10      147.62       98.03     17.40 o 
   7 -13  10      210.62      169.51     32.82 o 
   8 -13  10        2.58      -22.59     46.13 o 
   9 -13  10       17.35       14.11     15.50 o 
  10 -13  10       20.71       27.57     21.78 o 
  -6 -12  10      258.00      267.13     49.55 o 
  -5 -12  10       65.00       81.53     14.66 o 
  -4 -12  10        6.09       15.31     10.07 o 
  -3 -12  10       59.16       44.35     11.17 o 
  -2 -12  10     1434.69     1653.92     67.74 o 
  -1 -12  10      164.50      150.51     13.78 o 
   0 -12  10        6.51        6.84      8.84 o 
   1 -12  10      365.34      365.22     17.68 o 
   3 -12  10       12.47      -11.59     13.79 o 
   4 -12  10      175.01      222.85     19.07 o 
   5 -12  10        0.08       -6.28      6.28 o 
   6 -12  10      369.15      454.75     22.08 o 
   7 -12  10      478.71      500.88     25.39 o 
   8 -12  10       18.48       18.55      9.28 o 
   9 -12  10        0.15        4.94      8.66 o 
  10 -12  10        1.12        3.87     17.00 o 
  -7 -11  10       28.17       -3.30     20.59 o 
  -6 -11  10      187.21      167.46     36.56 o 
  -5 -11  10       38.58       38.39     11.96 o 
  -4 -11  10      770.41      828.85     57.96 o 
  -3 -11  10        0.45       -6.76      9.19 o 
  -2 -11  10        1.06        2.95      8.53 o 
  -1 -11  10      255.80      267.88     34.02 o 
   0 -11  10      283.71      321.30     16.84 o 
   1 -11  10       80.83      104.12     11.63 o 
   2 -11  10       41.75       60.11     25.96 o 
   3 -11  10      600.14      747.36     53.21 o 
   4 -11  10      626.93      666.77     23.79 o 
   5 -11  10       98.91      102.97     15.35 o 
   6 -11  10       21.77       15.59      9.07 o 
   7 -11  10        5.52        7.69      8.41 o 
   8 -11  10        1.95       -7.31      7.31 o 
   9 -11  10        4.65       23.03     10.44 o 
  10 -11  10       73.78       70.63     14.28 o 
  -8 -10  10      231.19      255.04     51.20 o 
  -7 -10  10        2.06        6.46     26.62 o 
  -6 -10  10       10.48       15.13     19.36 o 
  -5 -10  10      192.73      197.97     16.97 o 
  -4 -10  10       53.66       42.93     10.40 o 
  -3 -10  10      251.11      214.76     17.56 o 
  -2 -10  10       82.52       66.04      7.90 o 
  -1 -10  10       73.57       61.30      9.42 o 
   0 -10  10       60.69       57.58     17.53 o 
   1 -10  10      420.75      489.85     19.62 o 
   2 -10  10       89.48       87.23      9.94 o 
   3 -10  10       22.08       23.27      8.08 o 
   4 -10  10      276.28      284.13     15.87 o 
   5 -10  10      115.48       78.99     13.49 o 
   6 -10  10       97.11       76.26      7.82 o 
   7 -10  10       62.88       47.58      7.35 o 
   8 -10  10       28.86       23.67      9.92 o 
   9 -10  10        8.52       11.32     11.78 o 
  10 -10  10        0.18       10.86     15.42 o 
  -8  -9  10       21.14       46.88     28.31 o 
  -7  -9  10        1.41       -2.67     20.10 o 
  -6  -9  10      459.09      474.59     53.64 o 
  -5  -9  10       18.12       20.00      8.06 o 
  -4  -9  10      160.09      156.95     12.34 o 
  -3  -9  10       23.68       15.55     11.67 o 
  -2  -9  10      278.66      255.90     14.16 o 
  -1  -9  10      195.47      179.37     12.27 o 
   0  -9  10       72.36       51.98      7.66 o 
   1  -9  10     1590.51     1549.62     42.74 o 
   2  -9  10       10.59       18.07      7.02 o 
   3  -9  10       58.75       60.03      9.02 o 
   4  -9  10      304.42      305.32     30.02 o 
   5  -9  10     1894.47     2301.43     63.09 o 
   6  -9  10      654.82      597.41     57.15 o 
   7  -9  10       12.85       18.63      7.58 o 
   8  -9  10      102.01       88.54     11.36 o 
   9  -9  10       61.26       77.51     12.82 o 
  10  -9  10        1.27       -4.64     10.74 o 
  -9  -8  10       70.76       97.51     29.67 o 
  -8  -8  10       32.65       28.87     30.37 o 
  -7  -8  10       51.94       60.74     14.29 o 
  -6  -8  10        1.83        2.44      7.08 o 
  -5  -8  10      854.58      822.66     30.44 o 
  -4  -8  10       88.52      113.76     23.32 o 
  -3  -8  10      243.01      239.15     21.17 o 
  -2  -8  10        1.20        5.25      4.43 o 
  -1  -8  10       78.66       88.64      6.93 o 
   0  -8  10        7.80        6.74      4.88 o 
   1  -8  10      112.05      105.15      9.34 o 
   2  -8  10       38.17       46.34      6.04 o 
   3  -8  10       35.02       34.22      4.46 o 
   4  -8  10      324.70      369.23     28.64 o 
   5  -8  10      148.02      142.31     24.91 o 
   6  -8  10      581.35      550.07     40.21 o 
   7  -8  10        6.16        5.24      7.80 o 
   8  -8  10      136.47      129.59     11.89 o 
   9  -8  10       79.42       68.52     11.99 o 
  10  -8  10        0.02      -10.93     14.01 o 
  -9  -7  10       46.44       36.41     22.04 o 
  -8  -7  10      488.83      551.05     54.61 o 
  -7  -7  10      114.43       95.72     17.78 o 
  -6  -7  10        1.79       -4.19     13.85 o 
  -5  -7  10       49.64       40.45      8.95 o 
  -4  -7  10      242.32      227.45     22.87 o 
  -3  -7  10     1773.14     1606.21     79.28 o 
  -2  -7  10        2.57       -3.60      4.23 o 
  -1  -7  10      254.05      231.52     10.43 o 
   0  -7  10      423.41      472.89     24.84 o 
   1  -7  10      299.20      306.70     13.31 o 
   2  -7  10      694.88      718.93     40.14 o 
   3  -7  10      613.05      616.22     33.23 o 
   4  -7  10       42.16       46.09      6.42 o 
   5  -7  10      652.95      606.04     34.85 o 
   6  -7  10       85.30       78.20      8.44 o 
   7  -7  10       20.25       16.71      8.11 o 
   8  -7  10       51.73       44.86     11.52 o 
   9  -7  10       57.11       53.22     17.23 o 
  10  -7  10        2.02      -13.72     18.68 o 
 -10  -6  10        1.97      -13.06     17.24 o 
  -9  -6  10       12.10       15.78     20.15 o 
  -8  -6  10       17.94       15.88     11.20 o 
  -7  -6  10       49.73       39.78     11.50 o 
  -6  -6  10       91.07       74.78      9.93 o 
  -5  -6  10      842.40      736.11     32.38 o 
  -4  -6  10     3057.17     2847.16     74.86 o 
  -3  -6  10      412.11      327.30     12.37 o 
  -2  -6  10       94.79       82.15      5.10 o 
  -1  -6  10      391.82      395.83     22.14 o 
   0  -6  10      282.16      281.47     14.92 o 
   1  -6  10      173.55      185.82     10.18 o 
   2  -6  10      160.18      137.98     13.33 o 
   3  -6  10      498.56      410.86     32.04 o 
   4  -6  10      143.61      146.06     13.07 o 
   5  -6  10      568.22      542.14     36.47 o 
   6  -6  10      133.61      133.50      9.08 o 
   7  -6  10       46.01       41.02      7.88 o 
   8  -6  10       27.05       14.50      7.06 o 
   9  -6  10      273.09      262.77     20.83 o 
  10  -6  10      119.06      160.14     48.04 o 
 -10  -5  10       35.22       64.20     23.13 o 
  -9  -5  10       79.71      115.67     37.77 o 
  -8  -5  10       15.54       19.09     14.63 o 
  -7  -5  10       44.20       42.45      9.14 o 
  -6  -5  10      430.61      451.52     26.85 o 
  -5  -5  10      220.03      202.40     21.98 o 
  -4  -5  10      782.07      653.16     22.60 o 
  -3  -5  10      217.17      218.07     16.40 o 
  -2  -5  10      717.49      838.31     34.12 o 
  -1  -5  10      502.98      486.95     34.06 o 
   0  -5  10        0.10        2.42      3.95 o 
   1  -5  10      252.27      210.12      8.72 o 
   2  -5  10        6.06        8.19      2.84 o 
   3  -5  10      287.61      327.31     18.36 o 
   4  -5  10       14.49        7.34      4.49 o 
   5  -5  10      521.32      545.23     33.37 o 
   6  -5  10       88.92       88.09     10.10 o 
   7  -5  10      372.68      345.05     25.43 o 
   8  -5  10       51.13       48.63     10.97 o 
   9  -5  10      116.50      114.93     16.39 o 
  10  -5  10      232.55      252.36     26.88 o 
 -10  -4  10        0.13       11.31     14.85 o 
  -9  -4  10        3.70       19.60     16.32 o 
  -8  -4  10       59.46       91.82     16.70 o 
  -7  -4  10        2.62       11.53      7.55 o 
  -6  -4  10       84.13       88.53      8.53 o 
  -5  -4  10        5.41        4.79      5.92 o 
  -4  -4  10     1530.60     1440.13     31.82 o 
  -3  -4  10      744.82      941.83     50.81 o 
  -2  -4  10      306.86      295.01     13.53 o 
  -1  -4  10      131.36      170.69     12.57 o 
   0  -4  10      185.34      218.92      8.75 o 
   1  -4  10     2443.55     2202.59     73.91 o 
   2  -4  10      392.62      395.53     22.35 o 
   3  -4  10      568.81      598.83     30.65 o 
   4  -4  10     1594.85     1780.07     78.38 o 
   5  -4  10      238.00      239.53     15.48 o 
   6  -4  10      158.38      175.99     10.29 o 
   7  -4  10       87.03       93.46     11.77 o 
   8  -4  10        0.14        6.17      7.98 o 
   9  -4  10        0.02       17.81     12.19 o 
  10  -4  10        0.19       -9.34     20.50 o 
 -11  -3  10       47.99       36.82     24.51 o 
 -10  -3  10       38.41       36.83     19.78 o 
  -9  -3  10      186.77      194.91     22.66 o 
  -8  -3  10       11.28       -3.40      9.02 o 
  -7  -3  10       99.90      101.35     14.11 o 
  -6  -3  10      308.82      307.92     31.36 o 
  -5  -3  10       14.38       10.80      5.78 o 
  -4  -3  10      120.49      117.85      7.62 o 
  -3  -3  10     1436.91     1322.78     56.90 o 
  -2  -3  10      359.78      375.30     22.08 o 
  -1  -3  10       78.51       70.90      4.95 o 
   0  -3  10     1699.43     1614.46     84.59 o 
   1  -3  10     1643.10     1947.12     65.80 o 
   2  -3  10       54.39       51.36      3.39 o 
   3  -3  10      366.35      357.17     18.16 o 
   4  -3  10      578.58      633.18     29.34 o 
   5  -3  10       19.61       16.90      5.77 o 
   6  -3  10      190.87      210.75     12.18 o 
   7  -3  10      174.30      131.91     11.84 o 
   8  -3  10        9.87        3.93     13.33 o 
   9  -3  10       15.23        1.95     18.78 o 
 -11  -2  10       55.18       44.88     46.35 o 
 -10  -2  10       37.02       19.55     18.19 o 
  -9  -2  10        0.42        1.59     15.66 o 
  -8  -2  10       68.30       57.63     13.43 o 
  -7  -2  10       24.79       43.50     10.94 o 
  -6  -2  10       12.10        3.24      5.86 o 
  -5  -2  10       25.90       39.17      4.70 o 
  -4  -2  10      427.00      487.68     20.00 o 
  -3  -2  10      228.95      219.63      8.60 o 
  -2  -2  10        0.11        2.67      1.61 o 
  -1  -2  10      541.77      611.33     35.50 o 
   0  -2  10      166.56      140.16     10.35 o 
   1  -2  10      286.35      267.28     14.02 o 
   2  -2  10      595.62      701.75     16.51 o 
   3  -2  10      812.85      840.97     58.42 o 
   4  -2  10        7.06        8.86      4.17 o 
   5  -2  10      339.84      355.82     25.76 o 
   6  -2  10        2.27       -6.50      6.50 o 
   7  -2  10       83.97      100.13     10.43 o 
   8  -2  10        0.06       16.30     14.72 o 
   9  -2  10       24.35       35.06     18.35 o 
 -11  -1  10       17.08        4.96     21.26 o 
 -10  -1  10      307.54      334.26     55.19 o 
  -9  -1  10        1.68       -3.38     25.45 o 
  -8  -1  10       61.86       62.92     16.94 o 
  -7  -1  10      111.54      129.81     10.09 o 
  -6  -1  10     1086.65     1247.97     40.78 o 
  -5  -1  10        5.52        9.98      4.78 o 
  -4  -1  10      487.77      508.81     27.47 o 
  -3  -1  10        3.78        6.28      2.16 o 
  -2  -1  10     1012.40     1075.68     46.51 o 
  -1  -1  10     1692.92     1542.48     38.95 o 
   0  -1  10      470.37      441.56     26.10 o 
   1  -1  10        0.68       25.55     10.43 o 
   2  -1  10      517.17      527.79     23.46 o 
   3  -1  10      768.42      769.62     27.64 o 
   4  -1  10       86.57       94.49      6.99 o 
   5  -1  10        8.19        5.24      6.15 o 
   6  -1  10       18.78       12.74      7.98 o 
   7  -1  10       31.98       16.34     12.45 o 
   8  -1  10        3.18      -15.70     21.56 o 
   9  -1  10       77.75      101.41     21.28 o 
 -11   0  10       40.16       65.68     17.24 o 
 -10   0  10      211.85      234.78     33.19 o 
  -9   0  10       55.55       66.28     13.00 o 
  -8   0  10      100.31      106.69     12.40 o 
  -7   0  10      190.49      177.27     10.20 o 
  -6   0  10       12.27       10.34      4.85 o 
  -5   0  10      546.27      646.57     26.73 o 
  -4   0  10      164.74      170.80     12.99 o 
  -3   0  10       33.46       29.83      3.20 o 
  -2   0  10      193.66      159.21     23.43 o 
  -1   0  10     1296.63     1331.43     59.17 o 
   0   0  10      379.86      334.86     16.20 o 
   1   0  10      927.29      966.98     22.92 o 
   2   0  10      294.75      336.73     13.30 o 
   3   0  10       11.78        6.18      3.13 o 
   4   0  10      586.75      574.65     16.37 o 
   5   0  10      552.66      576.24     24.85 o 
   6   0  10      392.37      408.47     26.69 o 
   7   0  10     1429.79     1509.69     52.55 o 
   8   0  10      225.92      202.57     20.87 o 
 -11   1  10       33.33       36.84     20.60 o 
 -10   1  10        0.20        6.36     11.77 o 
  -9   1  10      180.09      215.38     20.16 o 
  -8   1  10      338.77      356.97     23.60 o 
  -7   1  10       71.40      100.93      9.41 o 
  -6   1  10        6.43        2.15      7.31 o 
  -5   1  10      584.90      661.95     28.53 o 
  -4   1  10       45.61       42.89      4.02 o 
  -3   1  10     2394.20     2768.67     93.10 o 
  -2   1  10       23.95       17.76      4.79 o 
  -1   1  10       11.43       12.64      6.23 o 
   0   1  10      110.36      108.32      5.75 o 
   1   1  10        1.74        1.01      2.19 o 
   2   1  10      148.59      138.64      8.63 o 
   3   1  10       50.20       46.47      5.45 o 
   4   1  10        9.16        1.63      7.84 o 
   5   1  10      624.01      608.02     18.69 o 
   6   1  10       39.69       29.83     10.71 o 
   7   1  10       14.12        3.26     11.61 o 
   8   1  10      100.55      123.65     24.13 o 
 -11   2  10        6.23        3.54     19.14 o 
 -10   2  10       32.84       34.81     23.32 o 
  -9   2  10        0.17       14.21      9.87 o 
  -8   2  10        0.05        3.44      8.15 o 
  -7   2  10        3.08       -6.91      6.91 o 
  -6   2  10      418.40      415.03     28.14 o 
  -5   2  10      371.76      425.52     29.77 o 
  -4   2  10       22.02       15.53      3.41 o 
  -3   2  10      126.68      132.47      6.57 o 
  -2   2  10      224.48      237.31     10.32 o 
  -1   2  10      736.33      828.45     31.10 o 
   0   2  10      235.07      240.85      8.18 o 
   1   2  10        0.04       -1.69      2.69 o 
   2   2  10       15.47        8.61      3.98 o 
   3   2  10      169.71      155.20     10.63 o 
   4   2  10      147.81      138.48      9.57 o 
   5   2  10      223.55      214.45     19.57 o 
   6   2  10        2.12        6.48     11.07 o 
   7   2  10       64.27       51.40     36.20 o 
   8   2  10       11.65        7.17     18.74 o 
 -11   3  10       46.34       53.59     15.92 o 
 -10   3  10       73.85       77.27     14.22 o 
  -9   3  10       15.93        3.74      9.73 o 
  -8   3  10        7.01        0.26      8.21 o 
  -7   3  10       45.24       32.97      7.29 o 
  -6   3  10      105.90       88.34      7.30 o 
  -5   3  10       25.89       31.12      4.85 o 
  -4   3  10        7.88        5.78      3.99 o 
  -3   3  10      415.38      376.79     17.48 o 
  -2   3  10      812.94      715.42     30.75 o 
  -1   3  10     1088.65     1201.53     39.76 o 
   0   3  10        0.50       -2.80      2.80 o 
   1   3  10       41.39       40.54      5.01 o 
   2   3  10      779.04      757.71     32.55 o 
   3   3  10        5.96        6.54      6.09 o 
   4   3  10        1.15        0.00      6.54 o 
   5   3  10      131.52      124.01     11.13 o 
   6   3  10      230.95      259.91     21.18 o 
   7   3  10      111.29      111.39     16.06 o 
 -11   4  10       17.47       12.72     19.58 o 
 -10   4  10      233.31      197.71     18.50 o 
  -9   4  10        8.50        8.90     11.55 o 
  -8   4  10        0.95       -2.83      8.70 o 
  -7   4  10      255.90      225.47     13.80 o 
  -6   4  10        4.12        5.43      5.96 o 
  -5   4  10       50.77       39.88      5.70 o 
  -4   4  10      685.59      531.69     27.77 o 
  -3   4  10      300.05      276.70     18.34 o 
  -2   4  10      201.15      197.87     12.36 o 
  -1   4  10       62.42       54.41      6.93 o 
   0   4  10      708.51      695.22     25.05 o 
   1   4  10       84.36       69.45      6.84 o 
   2   4  10       52.12       51.06      6.60 o 
   3   4  10        0.01        5.16      7.15 o 
   4   4  10      153.46      138.36     10.62 o 
   5   4  10      133.55      153.95     13.85 o 
   6   4  10        0.40       -7.40     16.31 o 
   7   4  10      226.76      229.63     18.92 o 
 -11   5  10      125.32      171.05     37.99 o 
 -10   5  10       11.96        7.19     12.10 o 
  -9   5  10      261.76      263.10     16.24 o 
  -8   5  10       42.55       42.14      8.87 o 
  -7   5  10        3.43       -7.12      7.12 o 
  -6   5  10       49.71       56.83      8.47 o 
  -5   5  10      708.49      618.35     35.07 o 
  -4   5  10     1010.33     1018.63     43.30 o 
  -3   5  10      654.77      777.76     32.78 o 
  -2   5  10     5593.02     5779.04    192.75 o 
  -1   5  10      811.12      832.94     28.57 o 
   0   5  10     1284.82     1380.94     47.22 o 
   1   5  10      173.87      165.75      8.79 o 
   2   5  10      796.82      724.13     40.44 o 
   3   5  10      570.22      592.67     34.07 o 
   4   5  10      828.66      857.81     41.03 o 
   5   5  10       55.72       51.75     10.75 o 
   6   5  10       45.26       74.29     16.58 o 
 -11   6  10       41.78       44.41     20.07 o 
 -10   6  10      141.21      161.33     17.61 o 
  -9   6  10       48.68       59.21      9.59 o 
  -8   6  10       23.89       20.64      8.26 o 
  -7   6  10      732.40      711.19     35.27 o 
  -6   6  10       61.84       38.02      7.84 o 
  -5   6  10      253.31      255.43     19.96 o 
  -4   6  10      345.25      295.43     26.33 o 
  -3   6  10      103.88      102.79      7.95 o 
  -2   6  10       53.56       49.50      6.59 o 
  -1   6  10        0.78       -1.89      6.10 o 
   0   6  10      170.22      186.83     13.18 o 
   1   6  10      781.11      723.53     62.19 o 
   2   6  10       21.00       13.96      7.65 o 
   3   6  10      137.25      114.43     10.76 o 
   4   6  10        2.19       -9.47      9.47 o 
   5   6  10        8.98       18.32     12.92 o 
 -11   7  10        9.87       -6.70     22.44 o 
 -10   7  10       84.34       88.52     13.68 o 
  -9   7  10       16.95        2.25      9.17 o 
  -8   7  10       87.26       98.22     10.95 o 
  -7   7  10      510.25      520.77     26.95 o 
  -6   7  10       60.87       49.47      7.41 o 
  -5   7  10      109.98      106.77     13.16 o 
  -4   7  10       18.82       18.45      7.25 o 
  -3   7  10      401.62      380.24     27.58 o 
  -2   7  10        0.01        0.85      7.30 o 
  -1   7  10      547.45      512.03     32.83 o 
   0   7  10        2.58        0.89      7.61 o 
   1   7  10      901.31      841.86     40.81 o 
   2   7  10      146.76      140.54     12.10 o 
   3   7  10      396.29      442.08     29.27 o 
   4   7  10       50.45       43.99     17.30 o 
   5   7  10        1.08       19.04     16.64 o 
 -11   8  10      126.81      110.08     16.25 o 
 -10   8  10      369.51      425.04     19.63 o 
  -9   8  10        8.63        9.60     12.88 o 
  -8   8  10       40.45       43.93     10.65 o 
  -7   8  10       30.76       25.75      9.09 o 
  -6   8  10      214.11      217.85     17.17 o 
  -5   8  10       79.89       83.62      8.01 o 
  -4   8  10      314.23      289.31     24.22 o 
  -3   8  10       11.86        7.57      6.56 o 
  -2   8  10        1.03        1.59      8.21 o 
  -1   8  10        3.23        9.36      7.45 o 
   0   8  10        1.27       -4.16      9.22 o 
   1   8  10      254.52      265.48     19.32 o 
   2   8  10       39.86       20.91      9.15 o 
   3   8  10       67.65       76.54     15.14 o 
   4   8  10        4.54      -15.57     15.57 o 
 -10   9  10       46.85       18.59     14.04 o 
  -9   9  10      267.47      281.11     20.29 o 
  -8   9  10        5.58       -9.79      9.79 o 
  -7   9  10      274.62      266.99     16.56 o 
  -6   9  10       83.60       87.14      9.94 o 
  -5   9  10      677.66      712.38     52.98 o 
  -4   9  10       56.92       32.69      9.94 o 
  -3   9  10      161.06      174.14     12.79 o 
  -2   9  10      179.20      167.30     13.42 o 
  -1   9  10       68.82       76.91     17.51 o 
   0   9  10      112.47      134.91     14.12 o 
   1   9  10       51.93       53.58      9.67 o 
   2   9  10       28.88        6.52     13.54 o 
   3   9  10      144.06      187.27     26.18 o 
 -10  10  10      137.65      150.49     16.21 o 
  -9  10  10       16.25       31.02     12.79 o 
  -8  10  10      124.59      140.93     30.52 o 
  -7  10  10        0.14       -9.30     11.91 o 
  -6  10  10      580.78      691.14     25.05 o 
  -5  10  10       57.14       47.70      9.40 o 
  -4  10  10        3.29       15.17     15.62 o 
  -3  10  10      236.55      232.72     20.30 o 
  -2  10  10      124.31      130.18     12.26 o 
  -1  10  10       13.43       19.54      9.49 o 
   0  10  10        6.56        8.39     15.12 o 
   1  10  10        0.46      -13.82     13.82 o 
   2  10  10       14.94       50.07     22.48 o 
  -9  11  10       32.99       20.62     13.88 o 
  -8  11  10        5.22       -2.02     14.17 o 
  -7  11  10       54.13       44.31     21.20 o 
  -6  11  10       24.59       19.83     13.26 o 
  -5  11  10       39.34       34.72     12.39 o 
  -4  11  10       46.46       38.15     14.75 o 
  -3  11  10       31.09        8.97     13.97 o 
  -2  11  10        0.17       -7.61     12.18 o 
  -1  11  10        4.42       22.67     13.46 o 
   0  11  10      192.06      248.54     39.46 o 
   1  11  10        6.31       19.46     19.31 o 
  -8  12  10       77.14      122.19     18.80 o 
  -7  12  10      292.13      310.38     20.33 o 
  -6  12  10      268.07      310.67     55.54 o 
  -5  12  10      181.05      167.45     32.13 o 
  -4  12  10        1.86        2.86     22.74 o 
  -3  12  10        2.56       10.05     22.81 o 
  -2  12  10       81.02       74.01     35.79 o 
  -1  12  10       18.98      -24.28     32.71 o 
  -7  13  10       55.97       52.95     18.05 o 
  -6  13  10        0.10        8.60     35.02 o 
  -5  13  10      361.96      459.44     43.20 o 
  -4  13  10      260.42      330.28     41.22 o 
  -3  13  10       27.00       16.21     24.86 o 
   0 -18  11       16.36       48.04     26.18 o 
   1 -18  11        0.00       24.74     24.61 o 
   2 -18  11       48.67       43.86     22.63 o 
   3 -18  11        7.95      -18.34     18.34 o 
   4 -18  11        4.76        9.31     30.51 o 
   5 -18  11        5.21       26.70     34.84 o 
   6 -18  11        7.50      -24.42     31.98 o 
  -2 -17  11       40.84       63.40     25.38 o 
  -1 -17  11       27.09       33.52     22.27 o 
   0 -17  11        0.07        4.47     21.34 o 
   1 -17  11       56.04       69.46     25.08 o 
   2 -17  11        9.38       12.08     18.44 o 
   3 -17  11       22.03       12.03     27.36 o 
   4 -17  11        1.71      -26.04     26.04 o 
   5 -17  11       29.53       46.65     30.81 o 
   6 -17  11       48.90        2.13     21.09 o 
   7 -17  11        0.59       -2.54     20.22 o 
  -3 -16  11        7.07        7.40     25.60 o 
  -2 -16  11       27.21       17.16     20.68 o 
  -1 -16  11        5.50      -16.04     19.06 o 
   0 -16  11       19.19       32.71     26.40 o 
   1 -16  11       19.23       25.52     16.76 o 
   2 -16  11      115.63       98.10     23.18 o 
   3 -16  11      492.54      619.55     42.91 o 
   4 -16  11        2.28       15.18     24.86 o 
   5 -16  11        1.07      -24.72     24.72 o 
   6 -16  11        3.97       -4.05     17.83 o 
   7 -16  11        2.20       17.66     20.04 o 
   8 -16  11       13.11       13.04     42.58 o 
  -4 -15  11       73.63       52.42     19.46 o 
  -3 -15  11       41.00       26.59     22.11 o 
  -2 -15  11       31.99       29.99     19.06 o 
  -1 -15  11       72.09       69.10     18.05 o 
   0 -15  11       34.04       18.60     15.57 o 
   1 -15  11        2.77       20.15     17.31 o 
   2 -15  11       69.89       91.98     19.73 o 
   4 -15  11      197.71      268.08     33.52 o 
   5 -15  11       40.89       83.03     24.57 o 
   6 -15  11        0.07       11.92     16.40 o 
   7 -15  11      101.50       74.24     21.19 o 
   8 -15  11        8.84       19.62     13.68 o 
   9 -15  11        1.71       -9.30     16.09 o 
  -5 -14  11       37.16       23.96     24.77 o 
  -4 -14  11      394.53      429.97     37.46 o 
  -3 -14  11      109.55       98.34     20.98 o 
  -2 -14  11       37.96       22.34      9.97 o 
  -1 -14  11       13.90       26.51     10.47 o 
   0 -14  11      456.14      468.79     21.39 o 
   1 -14  11        8.69        2.98     15.38 o 
   2 -14  11       81.34       69.95     26.22 o 
   3 -14  11      277.67      309.45     26.18 o 
   4 -14  11        0.92      -18.85     18.85 o 
   5 -14  11       32.62       36.82     21.05 o 
   6 -14  11      292.00      263.90     81.74 o 
   7 -14  11       36.49       -6.00     16.36 o 
   8 -14  11        2.10        7.28     18.09 o 
   9 -14  11       59.91       84.53     17.83 o 
  -6 -13  11        4.32        1.22     23.66 o 
  -5 -13  11        2.99        5.59     12.64 o 
  -4 -13  11       18.03       31.14     10.26 o 
  -3 -13  11      272.16      305.25     20.58 o 
  -2 -13  11        0.31        4.00     10.33 o 
  -1 -13  11      115.01      101.20     15.84 o 
   0 -13  11      102.96       86.55     12.72 o 
   1 -13  11      112.15      122.41     14.38 o 
   2 -13  11      191.47      169.21     24.20 o 
   3 -13  11        0.43       -8.73     16.21 o 
   4 -13  11      194.29      252.18     15.86 o 
   5 -13  11       94.96       96.93     16.85 o 
   6 -13  11      101.88      113.11     23.08 o 
   7 -13  11        5.10       -3.85     10.97 o 
   8 -13  11       69.27       79.65     14.56 o 
   9 -13  11      137.46      120.29     16.00 o 
  -6 -12  11        8.21      -13.06     14.83 o 
  -5 -12  11      179.53      205.65     28.88 o 
  -4 -12  11       65.77       56.07     11.29 o 
  -3 -12  11       12.91        2.24      9.37 o 
  -2 -12  11       99.34      124.58     13.87 o 
  -1 -12  11       35.45       22.65      9.04 o 
   0 -12  11      471.10      526.13     22.94 o 
   1 -12  11      105.99      144.08     31.17 o 
   2 -12  11      120.98      150.87     20.46 o 
   3 -12  11       88.47      104.96     16.87 o 
   4 -12  11       48.54       59.36     10.72 o 
   5 -12  11       24.25       20.35      8.97 o 
   6 -12  11      727.31      819.37     31.10 o 
   7 -12  11      154.47      137.13     12.07 o 
   8 -12  11       83.83      108.25     22.07 o 
   9 -12  11        4.34       20.16     12.58 o 
  -7 -11  11        3.50       34.01     22.95 o 
  -6 -11  11       53.66       35.08     19.99 o 
  -5 -11  11       43.94       56.32     13.62 o 
  -4 -11  11       16.12       20.98      9.31 o 
  -3 -11  11        2.06       -5.58      6.00 o 
  -2 -11  11       21.96       11.44     10.24 o 
  -1 -11  11      120.02      121.56     14.08 o 
   0 -11  11      443.29      481.21     21.03 o 
   1 -11  11      178.57      161.83     12.79 o 
   2 -11  11       86.03       81.63     16.94 o 
   3 -11  11      415.66      447.79     19.12 o 
   4 -11  11      531.48      679.90     25.56 o 
   5 -11  11       48.78       55.51      7.78 o 
   6 -11  11      250.07      234.57     33.07 o 
   7 -11  11      128.27      128.58     17.98 o 
   8 -11  11       58.66       38.87     10.64 o 
   9 -11  11        2.34       -0.21     12.57 o 
  10 -11  11       25.65       40.83     17.53 o 
  -8 -10  11       11.06      -11.60     22.56 o 
  -7 -10  11      819.87     1074.39    214.43 o 
  -6 -10  11       50.11       77.88     18.14 o 
  -5 -10  11      149.77      153.31     14.42 o 
  -4 -10  11      534.98      532.56     28.43 o 
  -3 -10  11        2.62       -1.25      7.74 o 
  -2 -10  11       44.74       43.09      7.37 o 
  -1 -10  11        0.41        7.11      6.18 o 
   0 -10  11      682.52      700.09     40.80 o 
   1 -10  11        1.77       -1.67      8.76 o 
   2 -10  11        0.71        5.30      9.68 o 
   3 -10  11      343.26      372.20     37.35 o 
   4 -10  11      992.59     1039.83     78.62 o 
   5 -10  11       51.45       43.32      7.91 o 
   6 -10  11       58.47       57.18     18.71 o 
   7 -10  11        0.91       -7.01      7.01 o 
   8 -10  11      167.08      150.57     11.28 o 
   9 -10  11       23.73       21.02     11.49 o 
  10 -10  11       70.53      101.89     19.41 o 
  -8  -9  11        0.39        9.13     16.87 o 
  -7  -9  11      125.39      170.38     35.79 o 
  -6  -9  11        4.04       -7.81     10.55 o 
  -5  -9  11       37.07       45.31     10.59 o 
  -4  -9  11      107.60      105.09     15.59 o 
  -3  -9  11       11.60       15.73      5.99 o 
  -2  -9  11     1544.48     1625.30     65.81 o 
  -1  -9  11      183.66      165.52     12.10 o 
   0  -9  11      235.72      191.68     18.61 o 
   1  -9  11      879.86      904.54     68.07 o 
   2  -9  11       72.57       76.33      8.01 o 
   3  -9  11      152.96      163.69     17.59 o 
   4  -9  11      567.19      444.81     19.29 o 
   5  -9  11       50.90       51.40      8.42 o 
   6  -9  11      828.29      738.34     33.91 o 
   7  -9  11       16.63        3.47      6.26 o 
   8  -9  11      463.99      510.07     35.76 o 
   9  -9  11      305.00      345.68     46.31 o 
  10  -9  11       70.40       66.70     16.81 o 
  -9  -8  11        0.91        1.87     23.94 o 
  -8  -8  11        5.12       -3.15     13.67 o 
  -7  -8  11       15.77       -6.54     17.49 o 
  -6  -8  11        8.93       11.81      9.63 o 
  -5  -8  11       17.84       12.51      9.19 o 
  -4  -8  11      828.17      712.41     22.12 o 
  -3  -8  11      208.55      191.57     11.41 o 
  -2  -8  11      741.12      789.32     59.15 o 
  -1  -8  11       71.13       73.14      5.64 o 
   0  -8  11       88.32       85.87     12.50 o 
   1  -8  11      155.26      159.39      8.00 o 
   2  -8  11        5.80        7.92      4.80 o 
   3  -8  11       42.55       57.73     11.54 o 
   4  -8  11       12.92       19.23      6.16 o 
   5  -8  11        0.92       -3.23      6.25 o 
   6  -8  11       10.35       34.26      7.56 o 
   7  -8  11       31.78       18.56      8.57 o 
   8  -8  11       14.48        0.42      9.00 o 
   9  -8  11       13.10       34.25     11.31 o 
  10  -8  11      168.30      217.84     35.98 o 
  -9  -7  11      163.44      167.97     23.36 o 
  -8  -7  11      134.66      180.38     77.56 o 
  -7  -7  11        8.62       -6.33     14.55 o 
  -6  -7  11       58.67       44.00      8.54 o 
  -5  -7  11        0.25        1.27      6.29 o 
  -4  -7  11      487.95      495.99     33.55 o 
  -3  -7  11       70.67       66.50      7.21 o 
  -2  -7  11      513.15      570.02     33.15 o 
  -1  -7  11        0.76       -0.42      4.25 o 
   0  -7  11      959.40      925.96     50.97 o 
   1  -7  11       13.96       15.34      3.64 o 
   2  -7  11       52.74       42.38      5.11 o 
   3  -7  11      142.00      114.79     10.04 o 
   4  -7  11       11.87       15.80      6.01 o 
   5  -7  11       56.54       57.37      6.80 o 
   6  -7  11      281.51      256.78     15.86 o 
   7  -7  11      369.71      388.92     18.83 o 
   8  -7  11        9.36        4.14      8.56 o 
   9  -7  11       18.97       15.40     12.88 o 
  10  -7  11        0.31       -1.79     12.35 o 
  -9  -6  11      101.85       97.13     21.21 o 
  -8  -6  11      440.19      507.14     56.88 o 
  -7  -6  11       82.51       74.05     14.77 o 
  -6  -6  11       35.42       20.17      8.78 o 
  -5  -6  11        8.12        9.74      7.60 o 
  -4  -6  11      160.66      146.74     19.15 o 
  -3  -6  11      835.29      695.53     20.18 o 
  -2  -6  11     1019.27     1130.57     58.99 o 
  -1  -6  11     2156.63     2082.49    111.78 o 
   0  -6  11     2492.22     2728.27    103.21 o 
   1  -6  11      515.27      554.88     27.44 o 
   2  -6  11       13.47       14.80      3.90 o 
   3  -6  11     1203.15     1321.26     80.39 o 
   4  -6  11      965.26      912.50     40.94 o 
   5  -6  11     1968.79     2256.60    126.78 o 
   6  -6  11       10.81       11.93      7.23 o 
   7  -6  11        0.15        2.80      7.56 o 
   8  -6  11       16.62       19.87      9.16 o 
   9  -6  11      102.89       87.13     18.01 o 
  10  -6  11       16.91       -2.54     23.45 o 
 -10  -5  11       50.42       29.39     48.81 o 
  -9  -5  11       44.62       20.23     19.06 o 
  -8  -5  11      170.80      154.85     40.82 o 
  -7  -5  11        0.09        2.35      9.48 o 
  -6  -5  11      181.74      165.26     17.81 o 
  -5  -5  11      469.41      453.70     49.47 o 
  -4  -5  11       18.78       12.80      4.93 o 
  -3  -5  11      401.31      389.10     23.81 o 
  -2  -5  11       33.40       33.25      3.93 o 
  -1  -5  11      323.57      342.06     15.88 o 
   0  -5  11     2614.63     2952.26     77.94 o 
   1  -5  11        4.81       18.55      4.16 o 
   2  -5  11      629.19      611.82     31.58 o 
   3  -5  11       21.47       12.69      3.65 o 
   4  -5  11       39.46       72.80      8.19 o 
   5  -5  11     1566.38     1730.14     83.93 o 
   6  -5  11      330.02      333.46     23.39 o 
   7  -5  11       44.16       27.99      8.93 o 
   8  -5  11       69.95       80.97     10.65 o 
   9  -5  11      170.56      216.77     16.36 o 
 -10  -4  11       20.50        5.67     14.62 o 
  -9  -4  11       19.92        1.53     21.31 o 
  -8  -4  11      175.01      184.30     36.42 o 
  -7  -4  11       47.43       41.55      9.07 o 
  -6  -4  11      859.22      803.79     28.27 o 
  -5  -4  11       45.82       37.97      6.10 o 
  -4  -4  11       21.17       21.77      4.25 o 
  -3  -4  11      549.18      551.79     24.21 o 
  -2  -4  11     1502.63     1603.37     80.21 o 
  -1  -4  11     1989.50     2401.11    129.08 o 
   0  -4  11      186.63      213.72     14.62 o 
   1  -4  11      263.72      257.39      9.97 o 
   2  -4  11      749.92      804.32     35.56 o 
   3  -4  11      263.66      280.98     16.59 o 
   4  -4  11     1553.68     1758.37     72.48 o 
   5  -4  11      178.27      188.31     18.21 o 
   6  -4  11      132.02      109.02      8.50 o 
   7  -4  11       33.48       33.85      8.99 o 
   8  -4  11       89.77      100.38     12.05 o 
   9  -4  11       61.07       83.39     13.76 o 
 -10  -3  11        7.08       11.18     19.47 o 
  -9  -3  11      235.12      300.33     26.44 o 
  -8  -3  11        2.04        9.71     13.25 o 
  -7  -3  11        4.20       10.43      7.77 o 
  -6  -3  11       56.80       51.70      8.17 o 
  -5  -3  11      239.29      223.37     14.84 o 
  -4  -3  11        0.60        2.29      4.00 o 
  -3  -3  11      100.37      108.64      7.62 o 
  -2  -3  11       15.39       17.13      2.11 o 
  -1  -3  11       19.18        7.18      4.85 o 
   0  -3  11      525.73      479.98     22.15 o 
   1  -3  11       37.45       39.55      7.25 o 
   2  -3  11      129.72      129.62      9.88 o 
   3  -3  11       37.62       32.48      6.17 o 
   4  -3  11      328.29      339.85     26.61 o 
   5  -3  11       20.07       17.05      5.95 o 
   6  -3  11        0.00        0.41      6.74 o 
   7  -3  11      353.90      374.37     15.65 o 
   8  -3  11       32.05       23.94     16.05 o 
   9  -3  11        0.00      -15.21     15.21 o 
 -11  -2  11        1.14       -7.83     17.90 o 
 -10  -2  11      459.20      533.29     96.27 o 
  -9  -2  11        8.89       12.83     15.74 o 
  -8  -2  11        8.07        6.18     12.73 o 
  -7  -2  11        0.60       13.42     10.10 o 
  -6  -2  11     1336.42     1435.90     65.31 o 
  -5  -2  11      382.01      369.12     15.73 o 
  -4  -2  11       26.39       15.79      3.65 o 
  -3  -2  11     2112.02     1891.07     61.77 o 
  -2  -2  11      742.94      816.21     37.56 o 
  -1  -2  11      360.30      379.38     33.73 o 
   0  -2  11        8.51        6.93      6.12 o 
   1  -2  11      338.44      308.18     13.35 o 
   2  -2  11       87.72       97.24      5.46 o 
   3  -2  11      255.33      247.40     11.27 o 
   4  -2  11      131.74      124.30      7.81 o 
   5  -2  11      185.36      201.49     10.39 o 
   6  -2  11      552.85      572.62     27.57 o 
   7  -2  11       67.52       57.31     11.90 o 
   8  -2  11       47.18       54.07     22.00 o 
   9  -2  11       19.01       34.08     16.58 o 
 -11  -1  11        8.25       -4.95     21.36 o 
 -10  -1  11      109.62      117.34     16.87 o 
  -9  -1  11        0.02       -2.92     14.39 o 
  -8  -1  11       76.67       66.06     13.74 o 
  -7  -1  11       93.62       93.94      9.97 o 
  -6  -1  11       15.11       14.12      5.26 o 
  -5  -1  11      352.28      290.22     20.37 o 
  -4  -1  11      209.74      226.16     14.36 o 
  -3  -1  11       79.68       92.88      4.84 o 
  -2  -1  11       26.74       13.18      7.72 o 
  -1  -1  11        1.47        9.31      6.26 o 
   0  -1  11       32.64        9.76      6.39 o 
   1  -1  11       92.86       62.53      7.50 o 
   2  -1  11      424.04      416.13     12.68 o 
   3  -1  11      277.34      285.86      8.20 o 
   4  -1  11      149.02      141.30      9.65 o 
   5  -1  11       22.97        9.89      6.19 o 
   6  -1  11      173.41      149.39     13.21 o 
   7  -1  11      185.14      180.86     15.33 o 
   8  -1  11       15.61       17.49     13.25 o 
 -11   0  11        3.37       -0.93     15.18 o 
 -10   0  11        6.97       15.48     17.93 o 
  -9   0  11       60.60       55.76     15.60 o 
  -8   0  11      634.42      741.83     23.78 o 
  -7   0  11       36.26       16.86      7.18 o 
  -6   0  11      369.31      408.20     13.10 o 
  -5   0  11      160.11      170.93     13.74 o 
  -4   0  11      201.71      204.72     11.31 o 
  -3   0  11      277.62      272.66     13.91 o 
  -2   0  11      694.23      720.86     37.22 o 
  -1   0  11      143.21      114.46      8.46 o 
   0   0  11       87.51       81.45      7.71 o 
   1   0  11      656.68      649.06     35.68 o 
   2   0  11      407.76      364.34     19.25 o 
   3   0  11        7.43        9.39      3.65 o 
   4   0  11      411.95      380.06     13.30 o 
   5   0  11        0.74       -5.71      7.54 o 
   6   0  11       55.72       64.59     11.64 o 
   7   0  11       71.61       73.39     14.09 o 
   8   0  11      706.83      726.81     48.78 o 
 -11   1  11      109.08      147.13     30.51 o 
 -10   1  11      111.12      150.83     20.74 o 
  -9   1  11      101.87      112.26     12.97 o 
  -8   1  11       10.49       16.46      9.15 o 
  -7   1  11        3.44       11.61      7.73 o 
  -6   1  11       26.15       20.91      5.37 o 
  -5   1  11     1111.53     1183.33     57.66 o 
  -4   1  11       78.96      110.25      8.70 o 
  -3   1  11      250.51      263.64     15.69 o 
  -2   1  11      953.03      866.01     35.93 o 
  -1   1  11       32.81       30.95      6.88 o 
   0   1  11      323.83      358.13     14.18 o 
   1   1  11       68.78       58.23      3.33 o 
   2   1  11      599.74      707.55     34.23 o 
   3   1  11      106.64      102.98      7.64 o 
   4   1  11        0.38       -7.41      7.41 o 
   5   1  11       86.17       94.75      9.64 o 
   6   1  11        5.64       -9.79      9.79 o 
   7   1  11       47.51       71.88     13.50 o 
   8   1  11        1.10       20.98     25.82 o 
 -11   2  11      178.71      173.00     24.06 o 
 -10   2  11       11.40       18.86     17.01 o 
  -9   2  11        0.95       13.67      9.20 o 
  -8   2  11        0.31       -6.98      8.83 o 
  -7   2  11      413.25      467.48     34.18 o 
  -6   2  11     2359.72     2359.05    150.17 o 
  -5   2  11       51.57       43.92      6.23 o 
  -4   2  11       20.52       27.72      4.04 o 
  -3   2  11      239.97      248.70     11.95 o 
  -2   2  11       54.79       60.68      2.98 o 
  -1   2  11      251.00      279.94     12.26 o 
   0   2  11      348.90      386.63     16.04 o 
   1   2  11      814.67      819.25     21.69 o 
   2   2  11      667.50      682.96     37.45 o 
   3   2  11       21.85       24.29      6.79 o 
   4   2  11      260.19      259.59     12.24 o 
   5   2  11       19.26        2.82      7.96 o 
   6   2  11       93.90       49.99     12.02 o 
   7   2  11       13.28        2.21     19.17 o 
 -11   3  11       77.11      132.28     23.12 o 
 -10   3  11        3.89        3.62     16.49 o 
  -9   3  11       14.14       13.71      9.50 o 
  -8   3  11       47.18       33.56      8.71 o 
  -7   3  11      418.03      528.40     32.85 o 
  -6   3  11       61.16       62.79      7.39 o 
  -5   3  11       97.28       92.92      7.08 o 
  -4   3  11       71.00       64.10      5.27 o 
  -3   3  11       26.16       24.26      4.46 o 
  -2   3  11      112.71      113.26      5.59 o 
  -1   3  11      324.78      343.85     16.00 o 
   0   3  11     1121.85     1095.04     63.30 o 
   1   3  11     1165.87     1175.98     49.18 o 
   2   3  11     2793.66     2915.75     84.48 o 
   3   3  11      126.84      114.71      8.89 o 
   4   3  11        2.76       16.34      9.19 o 
   5   3  11      103.08      129.17     14.88 o 
   6   3  11       90.28       61.37     14.24 o 
   7   3  11       21.09       -3.08     35.43 o 
 -11   4  11        0.03       18.20     19.53 o 
 -10   4  11      140.66      152.74     32.38 o 
  -9   4  11      227.01      220.03     16.86 o 
  -8   4  11      376.50      337.13     14.09 o 
  -7   4  11      391.99      328.05     17.67 o 
  -6   4  11       13.71       19.12      6.40 o 
  -5   4  11       34.82       27.58      8.36 o 
  -4   4  11       62.10       53.00      6.67 o 
  -3   4  11     6983.63     6207.33    119.76 o 
  -2   4  11      555.04      606.74     15.21 o 
  -1   4  11     1645.58     1636.40     64.00 o 
   0   4  11      273.48      297.25     11.68 o 
   1   4  11       78.69       82.04      7.02 o 
   2   4  11      699.09      744.16     30.13 o 
   3   4  11        0.66        2.60      6.15 o 
   4   4  11       18.68       27.71      9.25 o 
   5   4  11        3.68       18.94     12.75 o 
   6   4  11       95.21       66.82     32.71 o 
 -11   5  11      285.96      305.62     59.01 o 
 -10   5  11       15.90       21.97     13.97 o 
  -9   5  11       81.03       93.19     10.29 o 
  -8   5  11      171.10      161.52     11.31 o 
  -7   5  11       42.50       32.15      8.28 o 
  -6   5  11      320.83      280.06     15.36 o 
  -5   5  11       15.22       12.66      6.30 o 
  -4   5  11     1133.13      982.82     35.14 o 
  -3   5  11       31.80       23.52      5.35 o 
  -2   5  11       96.54       95.05      9.38 o 
  -1   5  11       76.14       71.84      7.65 o 
   0   5  11       99.47       89.01      8.93 o 
   1   5  11      909.99      885.36     64.86 o 
   2   5  11      249.48      242.48     15.67 o 
   3   5  11       56.31       55.60     11.21 o 
   4   5  11       14.77        2.40     14.69 o 
   5   5  11      109.20      109.30     19.55 o 
 -11   6  11       12.97       13.73     21.55 o 
 -10   6  11      193.64      208.74     14.43 o 
  -9   6  11      236.29      236.28     13.63 o 
  -8   6  11      274.26      272.84     14.87 o 
  -7   6  11     1012.83     1063.02     46.91 o 
  -6   6  11      640.03      658.03     29.29 o 
  -5   6  11      219.07      193.22     10.03 o 
  -4   6  11        0.56        1.74      5.40 o 
  -3   6  11      206.90      199.58      9.99 o 
  -2   6  11       35.38       35.60      8.31 o 
  -1   6  11     1017.68      975.03     81.38 o 
   0   6  11        3.09        9.47      7.99 o 
   1   6  11     1133.96     1181.61     70.74 o 
   2   6  11        0.07        9.34      7.27 o 
   3   6  11      129.40      122.64     24.79 o 
   4   6  11      163.54      177.50     23.37 o 
   5   6  11       15.83       30.00     32.42 o 
 -10   7  11        9.79       16.07     13.08 o 
  -9   7  11        3.76        7.18     13.60 o 
  -8   7  11        6.71       11.29      9.58 o 
  -7   7  11       69.31       69.33      9.58 o 
  -6   7  11      190.16      194.53     19.19 o 
  -5   7  11       20.92       18.35      8.16 o 
  -4   7  11        7.45       13.69      6.16 o 
  -3   7  11       17.16       11.87      6.98 o 
  -2   7  11      301.04      314.60     28.23 o 
  -1   7  11      297.58      297.85     15.83 o 
   0   7  11      392.91      403.28     27.60 o 
   1   7  11       64.75       33.16     12.74 o 
   2   7  11       22.69       19.52     10.03 o 
   3   7  11      240.83      312.94     55.34 o 
   4   7  11        7.88      -14.26     20.59 o 
 -10   8  11      260.49      301.70     18.29 o 
  -9   8  11        6.35        8.86     13.96 o 
  -8   8  11       32.50       24.19     10.81 o 
  -7   8  11       63.39       62.03     11.48 o 
  -6   8  11      130.47      138.47     17.87 o 
  -5   8  11      174.46      158.61     11.61 o 
  -4   8  11       16.29       17.87      8.92 o 
  -3   8  11      119.44      111.92     19.43 o 
  -2   8  11      148.76      133.36     12.48 o 
  -1   8  11      401.51      440.46     19.93 o 
   0   8  11      828.94      910.67     71.66 o 
   1   8  11        8.09       -7.40     16.69 o 
   2   8  11       38.57       42.67     17.23 o 
   3   8  11        0.36       25.58     17.51 o 
 -10   9  11       60.06       77.81     16.06 o 
  -9   9  11      112.12      131.07     15.34 o 
  -8   9  11      168.82      158.74     13.47 o 
  -7   9  11      256.74      223.10     23.26 o 
  -6   9  11        1.75       -1.21     11.41 o 
  -5   9  11       12.75       18.60     10.73 o 
  -4   9  11       95.64       91.96     10.13 o 
  -3   9  11       19.87       45.74     17.27 o 
  -2   9  11      239.30      281.73     17.89 o 
  -1   9  11      239.89      205.17     19.47 o 
   0   9  11        1.02      -10.46     21.12 o 
   1   9  11       43.35       44.70     17.60 o 
   2   9  11       79.59       86.45     24.52 o 
  -9  10  11      212.97      226.84     17.04 o 
  -8  10  11       36.99       25.17     25.51 o 
  -7  10  11        3.38       20.06     11.19 o 
  -6  10  11      142.03      147.20     18.39 o 
  -5  10  11      151.26      182.84     19.01 o 
  -4  10  11        0.40       -3.11     12.77 o 
  -3  10  11      111.20      109.04     21.93 o 
  -2  10  11      140.93      188.45     22.39 o 
  -1  10  11       60.95       50.90     23.47 o 
   0  10  11       31.60       47.12     17.65 o 
   1  10  11        3.08      -15.77     16.59 o 
  -8  11  11       73.61       88.19     39.72 o 
  -7  11  11        1.32      -32.79     32.79 o 
  -6  11  11       72.77       71.36     20.59 o 
  -5  11  11       43.95       16.21     31.76 o 
  -4  11  11      334.58      439.86     49.07 o 
  -3  11  11       29.89       23.98     35.13 o 
  -2  11  11       47.43       31.61     24.28 o 
  -1  11  11        1.08        7.63     24.06 o 
   0  11  11       41.37       51.34     37.99 o 
  -7  12  11      254.10      195.10     45.69 o 
  -6  12  11        1.66       18.04     26.48 o 
  -5  12  11        4.43       23.25     34.03 o 
  -4  12  11      207.69      224.51     36.45 o 
  -3  12  11      191.72      252.46     37.70 o 
  -2  12  11       48.62       45.18     36.09 o 
   1 -18  12       13.06       32.49     27.58 o 
   2 -18  12       41.81       38.87     34.25 o 
   3 -18  12      280.89      264.01     64.43 o 
   4 -18  12        9.61       27.36     32.79 o 
   5 -18  12       32.56       34.62     22.59 o 
  -1 -17  12      308.74      403.92     38.87 o 
   0 -17  12       12.97       -2.97     26.29 o 
   1 -17  12        1.19      -28.61     29.05 o 
   2 -17  12      150.31      150.14     33.30 o 
   3 -17  12        2.27       12.18     18.78 o 
   4 -17  12        0.16        4.03     20.02 o 
   5 -17  12        1.52        1.10     27.80 o 
   6 -17  12       10.13       -3.73     20.87 o 
   7 -17  12        8.20       13.56     24.90 o 
  -3 -16  12       40.78       24.12     26.55 o 
  -2 -16  12       69.79       94.37     24.04 o 
  -1 -16  12      113.08      147.57     27.06 o 
   0 -16  12       36.56       45.03     19.95 o 
   1 -16  12      140.66      165.14     73.09 o 
   2 -16  12        1.16       25.93     20.57 o 
   3 -16  12       52.98       27.14     24.86 o 
   4 -16  12      134.38      162.24     29.78 o 
   5 -16  12      173.57      222.46     27.50 o 
   6 -16  12      123.58       90.22     32.46 o 
   7 -16  12      211.28      209.73     76.94 o 
  -4 -15  12        1.37      -22.95     22.95 o 
  -3 -15  12       55.34       21.65     21.08 o 
  -2 -15  12       70.78       78.04     36.45 o 
  -1 -15  12      101.02       80.53     27.43 o 
   0 -15  12       44.70       60.51     25.52 o 
   1 -15  12      320.59      394.90     37.55 o 
   2 -15  12       18.09        8.65     15.92 o 
   3 -15  12      128.99      147.79     27.28 o 
   4 -15  12      503.26      596.08     41.44 o 
   5 -15  12        6.61       -3.59     23.32 o 
   6 -15  12       10.29        3.83     17.89 o 
   7 -15  12        9.87       14.60     19.44 o 
   8 -15  12        0.08       20.26     17.42 o 
  -5 -14  12       20.71      -24.26     24.26 o 
  -4 -14  12       55.11       19.11     33.86 o 
  -3 -14  12      176.17      215.97     18.60 o 
  -2 -14  12        3.88       -6.22     11.74 o 
  -1 -14  12      152.31      163.04     32.19 o 
   0 -14  12      249.59      219.36     16.67 o 
   1 -14  12      142.53      132.78     22.26 o 
   2 -14  12       13.63       19.66     14.45 o 
   3 -14  12       66.03      132.46     23.40 o 
   4 -14  12      154.99      206.76     24.64 o 
   5 -14  12        2.69      -13.41     13.41 o 
   6 -14  12      258.21      248.41     87.50 o 
   7 -14  12       28.71       10.23     10.69 o 
   8 -14  12      233.44      291.23     51.61 o 
  -5 -13  12      374.99      431.92     39.75 o 
  -4 -13  12        1.16       -4.80     13.66 o 
  -3 -13  12       30.87       24.68     10.99 o 
  -2 -13  12      859.26      861.10     81.82 o 
  -1 -13  12      775.05      841.36     36.82 o 
   0 -13  12      128.88      117.75     13.41 o 
   1 -13  12      136.57      122.60     14.25 o 
   2 -13  12        3.09        2.35     15.99 o 
   3 -13  12       92.37       96.89     20.76 o 
   4 -13  12        2.71       -6.52     10.52 o 
   5 -13  12      165.44      194.65     35.99 o 
   6 -13  12      207.01      214.15     18.13 o 
   7 -13  12       57.94       79.78     12.29 o 
   8 -13  12       12.93        1.44     15.81 o 
   9 -13  12       61.80       63.15     18.33 o 
  -6 -12  12      127.56      141.24     23.25 o 
  -5 -12  12      202.75      207.75     17.73 o 
  -4 -12  12        2.52       -0.47      8.93 o 
  -3 -12  12        1.10        9.28      9.92 o 
  -2 -12  12       56.50       52.79      9.80 o 
  -1 -12  12      367.23      347.02     29.58 o 
   0 -12  12      110.82      108.28     12.41 o 
   1 -12  12        0.41       -2.79      7.81 o 
   2 -12  12        4.03       17.75     14.96 o 
   3 -12  12      113.44      116.47     20.39 o 
   4 -12  12      219.55      210.77     26.92 o 
   5 -12  12       84.68       93.23     17.04 o 
   6 -12  12      289.57      283.18     19.61 o 
   7 -12  12      283.35      269.76     24.30 o 
   8 -12  12       99.40      112.30     21.14 o 
   9 -12  12      178.76      229.81     28.47 o 
  -7 -11  12       34.40       46.46     31.17 o 
  -6 -11  12        4.12      -18.80     18.80 o 
  -5 -11  12      190.45      211.37     20.03 o 
  -4 -11  12      126.69      125.92     11.27 o 
  -3 -11  12       80.62       74.54      9.83 o 
  -2 -11  12      972.16      987.52     54.12 o 
  -1 -11  12       69.15       69.49      9.28 o 
   0 -11  12      547.57      521.38     29.52 o 
   1 -11  12       59.50       65.38     21.29 o 
   2 -11  12        3.01        5.65     11.66 o 
   3 -11  12      280.18      301.37     38.28 o 
   4 -11  12      237.79      251.17     31.69 o 
   5 -11  12      115.75      107.64     19.31 o 
   6 -11  12       27.11       24.06      8.61 o 
   7 -11  12      828.23      870.07     70.63 o 
   8 -11  12       57.85       52.41     12.72 o 
   9 -11  12        8.70       11.76     11.32 o 
  -7 -10  12      188.35      196.39     46.61 o 
  -6 -10  12        1.23      -10.83     16.03 o 
  -5 -10  12       26.04       16.32      9.91 o 
  -4 -10  12        3.58       -6.14      6.14 o 
  -3 -10  12     1325.61     1233.85     64.96 o 
  -2 -10  12       23.93       24.84      6.02 o 
  -1 -10  12       43.91       33.42      7.48 o 
   0 -10  12        1.33        3.12      5.98 o 
   1 -10  12      383.00      434.29     16.44 o 
   2 -10  12        0.00       -6.40      7.90 o 
   3 -10  12      176.34      167.62     10.95 o 
   4 -10  12        3.20        1.61      5.83 o 
   5 -10  12      223.41      223.98     32.57 o 
   6 -10  12       22.08       17.35      8.87 o 
   7 -10  12        0.85       -0.93      9.50 o 
   8 -10  12       98.07      101.75     13.55 o 
   9 -10  12        3.38        0.03     12.76 o 
  -8  -9  12       21.53       39.98     28.61 o 
  -7  -9  12       31.10       61.98     27.06 o 
  -6  -9  12       61.29       71.49     16.57 o 
  -5  -9  12       33.47       39.32      9.34 o 
  -4  -9  12       29.95       22.68      7.46 o 
  -3  -9  12        4.85       -3.76      9.13 o 
  -2  -9  12       84.08       67.16      7.14 o 
  -1  -9  12      886.32      906.39     48.89 o 
   0  -9  12      437.05      401.05     16.39 o 
   1  -9  12     1017.97     1026.17     56.72 o 
   2  -9  12       52.80       37.58     10.05 o 
   3  -9  12        8.04       -3.91      5.28 o 
   4  -9  12        1.71        9.11      5.97 o 
   5  -9  12     1238.82      991.41     34.44 o 
   6  -9  12      261.17      231.38     26.24 o 
   7  -9  12        0.03       11.32     10.42 o 
   8  -9  12      149.97      138.87     12.89 o 
   9  -9  12       49.32       43.12     14.07 o 
  -8  -8  12        0.14      -18.39     19.32 o 
  -7  -8  12        1.10       11.03     16.37 o 
  -6  -8  12        1.32       -4.82      8.38 o 
  -5  -8  12        2.63       -7.71      7.71 o 
  -4  -8  12      101.74       96.62      8.38 o 
  -3  -8  12      331.04      277.74     19.83 o 
  -2  -8  12      159.31      136.92      9.27 o 
  -1  -8  12     1440.53     1288.62     39.84 o 
   0  -8  12       75.03       64.01     12.16 o 
   1  -8  12        1.99       -2.33      4.31 o 
   2  -8  12       53.43       55.09      5.91 o 
   3  -8  12      159.69      118.75     16.51 o 
   4  -8  12       80.15       90.71     15.75 o 
   5  -8  12        0.08       -4.52      6.62 o 
   6  -8  12      546.32      664.05     60.60 o 
   7  -8  12      693.16      734.76     49.52 o 
   8  -8  12      193.03      199.17     18.02 o 
   9  -8  12        0.80       10.76     13.89 o 
  -9  -7  12        4.87        8.15     21.54 o 
  -8  -7  12      151.32      135.41     17.50 o 
  -7  -7  12       24.46       31.85     15.71 o 
  -6  -7  12       83.09       95.23     24.89 o 
  -5  -7  12       11.76        7.78      7.33 o 
  -4  -7  12      559.17      519.12     37.25 o 
  -3  -7  12       51.27       45.31      7.04 o 
  -2  -7  12     1372.59     1512.49     61.93 o 
  -1  -7  12      602.26      682.31     38.49 o 
   0  -7  12      186.00      201.48     13.90 o 
   1  -7  12     1039.00     1092.37     54.69 o 
   2  -7  12     1053.49      964.04     59.31 o 
   3  -7  12     1189.24      898.77     23.22 o 
   4  -7  12       82.93       83.73      9.19 o 
   5  -7  12     1586.00     1586.21     82.91 o 
   6  -7  12      887.84      882.72     58.53 o 
   7  -7  12      272.20      280.79     19.00 o 
   8  -7  12      303.94      268.64     15.79 o 
   9  -7  12        3.47      -11.37     15.52 o 
  -9  -6  12        9.84       -2.09     14.00 o 
  -8  -6  12       42.01       16.24     17.03 o 
  -7  -6  12      122.68      115.41     10.94 o 
  -6  -6  12        0.10       -8.51      8.51 o 
  -5  -6  12      152.90      158.10     16.49 o 
  -4  -6  12       19.68        6.40      5.79 o 
  -3  -6  12       32.31       26.34      7.74 o 
  -2  -6  12     2238.72     2674.34    108.57 o 
  -1  -6  12     1728.04     2139.13     97.00 o 
   0  -6  12      186.97      183.19      8.51 o 
   1  -6  12        0.70       -1.99      2.70 o 
   2  -6  12      222.19      216.42      8.54 o 
   3  -6  12     1007.61      923.52     20.58 o 
   4  -6  12      928.45      922.74     43.77 o 
   5  -6  12       24.88       29.92      6.23 o 
   6  -6  12      713.13      698.97     45.26 o 
   7  -6  12      114.87       80.64     10.77 o 
   8  -6  12       46.23       62.41     11.64 o 
   9  -6  12        0.66        2.39     14.51 o 
 -10  -5  12       97.37       74.04     24.64 o 
  -9  -5  12        0.04       -3.24     19.11 o 
  -8  -5  12        1.75      -10.40     10.40 o 
  -7  -5  12     1198.81     1166.33     39.38 o 
  -6  -5  12       54.24       61.39     17.77 o 
  -5  -5  12      387.20      375.79     36.60 o 
  -4  -5  12       71.38       61.73      7.12 o 
  -3  -5  12       17.03       20.74      4.01 o 
  -2  -5  12        6.13        1.65      3.13 o 
  -1  -5  12      139.92      154.61     19.92 o 
   0  -5  12     1147.23     1359.29     29.89 o 
   1  -5  12       34.40       28.50      4.34 o 
   2  -5  12       44.77       38.30      5.83 o 
   3  -5  12      119.97      121.30      8.35 o 
   4  -5  12      360.02      362.45     30.47 o 
   5  -5  12        8.09       13.19      5.78 o 
   6  -5  12      178.52      191.93     11.27 o 
   7  -5  12      419.47      450.71     29.99 o 
   8  -5  12       28.13       35.40     11.30 o 
   9  -5  12       17.20       17.22     16.95 o 
 -10  -4  12       97.48      141.91     40.85 o 
  -9  -4  12       59.93       33.62     13.51 o 
  -8  -4  12        2.92       13.43     13.35 o 
  -7  -4  12       69.85       67.06     10.65 o 
  -6  -4  12      702.59      730.66     49.22 o 
  -5  -4  12      192.37      144.21     13.98 o 
  -4  -4  12        2.05        3.49      4.25 o 
  -3  -4  12      185.46      187.27     14.61 o 
  -2  -4  12      198.21      222.28      8.12 o 
  -1  -4  12        1.66        2.27      1.45 o 
   0  -4  12      131.16      130.62     11.96 o 
   1  -4  12       80.91       72.44      9.59 o 
   2  -4  12        9.48        8.57      2.81 o 
   3  -4  12        0.97       -1.52      4.87 o 
   4  -4  12      599.33      662.91     21.40 o 
   5  -4  12       52.34       50.80      7.04 o 
   6  -4  12       15.02       11.36      6.93 o 
   7  -4  12        1.02        4.00      8.81 o 
   8  -4  12      107.48       99.65     14.37 o 
   9  -4  12        0.59       12.32     34.99 o 
 -10  -3  12        5.74       -0.94     18.83 o 
  -9  -3  12       74.58       91.29     19.14 o 
  -8  -3  12      398.26      407.65     24.08 o 
  -7  -3  12      272.22      282.32     63.00 o 
  -6  -3  12       46.01       38.53      7.26 o 
  -5  -3  12        0.00        6.09      5.17 o 
  -4  -3  12     1082.87      965.66     21.79 o 
  -3  -3  12      636.83      637.13     25.58 o 
  -2  -3  12      632.04      607.44     45.40 o 
  -1  -3  12      881.41      830.74     27.12 o 
   0  -3  12      716.80      740.72     28.17 o 
   1  -3  12      517.89      472.75     45.37 o 
   2  -3  12       21.79       18.55      2.48 o 
   3  -3  12      171.36      189.25     12.87 o 
   4  -3  12      119.42      124.56      8.60 o 
   5  -3  12     1329.78     1470.58     74.51 o 
   6  -3  12        3.05        8.79     10.06 o 
   7  -3  12      179.62      197.87     13.01 o 
   8  -3  12      272.22      305.34     45.47 o 
 -10  -2  12      109.81      130.74     26.70 o 
  -9  -2  12      133.66      147.65     26.99 o 
  -8  -2  12       13.99       20.56     10.77 o 
  -7  -2  12       99.48       95.13     12.98 o 
  -6  -2  12      439.76      441.56     22.77 o 
  -5  -2  12     2388.93     2325.30     84.77 o 
  -4  -2  12      352.65      289.09     13.40 o 
  -3  -2  12      887.91      944.58     65.02 o 
  -2  -2  12      265.62      251.94     17.79 o 
  -1  -2  12       84.72       98.51     11.82 o 
   0  -2  12      681.78      608.99     25.67 o 
   1  -2  12        1.47        3.86      6.98 o 
   2  -2  12       60.76       55.38      3.26 o 
   3  -2  12       75.47       69.89      4.91 o 
   4  -2  12       72.77       74.92      7.07 o 
   5  -2  12       73.70       68.49      7.84 o 
   6  -2  12      121.79      126.75     11.05 o 
   7  -2  12       38.64       24.92     16.02 o 
   8  -2  12       87.56      125.79     37.63 o 
 -10  -1  12        0.24        9.81     18.15 o 
  -9  -1  12        1.15      -21.56     21.56 o 
  -8  -1  12      195.33      184.75     17.16 o 
  -7  -1  12        3.27        3.18      6.86 o 
  -6  -1  12      751.45      827.38     50.02 o 
  -5  -1  12       20.13       17.14      5.16 o 
  -4  -1  12      396.18      412.22     25.39 o 
  -3  -1  12        0.63        1.56      2.88 o 
  -2  -1  12       64.31       66.26      8.23 o 
  -1  -1  12      159.85      157.85      9.42 o 
   0  -1  12      523.67      463.37     22.92 o 
   1  -1  12      106.92      103.56      9.72 o 
   2  -1  12        2.66        2.95      2.29 o 
   3  -1  12      530.37      531.17     25.36 o 
   4  -1  12        0.11        5.72      6.17 o 
   5  -1  12        6.66        7.63      7.40 o 
   6  -1  12        0.24       15.08     10.52 o 
   7  -1  12      443.31      485.17     32.46 o 
   8  -1  12        1.59        7.55     35.72 o 
 -11   0  12        0.50      -25.85     25.85 o 
 -10   0  12       73.16       54.45     22.41 o 
  -9   0  12        1.28        8.93     27.54 o 
  -8   0  12        0.02       -7.11      8.99 o 
  -7   0  12      437.43      475.15     20.80 o 
  -6   0  12        1.31       -1.59      6.16 o 
  -5   0  12       73.21       98.00      8.80 o 
  -4   0  12      822.34      872.10     33.58 o 
  -3   0  12      951.58      858.56     25.18 o 
  -2   0  12       20.95       21.74      6.69 o 
  -1   0  12        0.35       -1.43      6.83 o 
   0   0  12      560.87      519.96     15.75 o 
   1   0  12      203.60      205.05     13.84 o 
   2   0  12      396.68      378.41     13.77 o 
   3   0  12      159.68      143.33      7.50 o 
   4   0  12       31.08       28.90      6.47 o 
   5   0  12       13.55       20.79      8.07 o 
   6   0  12        1.99       11.65     13.79 o 
   7   0  12      166.13      172.00     30.88 o 
 -11   1  12       26.28       48.38     22.45 o 
 -10   1  12       31.02       36.10     18.90 o 
  -9   1  12       71.62       76.29     10.57 o 
  -8   1  12      132.68      149.45     11.14 o 
  -7   1  12        9.50        8.78      7.37 o 
  -6   1  12      602.64      626.76     30.06 o 
  -5   1  12      282.27      306.22     26.03 o 
  -4   1  12      337.04      335.25     21.19 o 
  -3   1  12        0.06        1.44      2.70 o 
  -2   1  12     1443.09     1458.19     69.27 o 
  -1   1  12     1916.30     1888.62     59.94 o 
   0   1  12      148.64      128.18     25.08 o 
   1   1  12     1810.83     1865.79     47.05 o 
   2   1  12      626.29      592.44     40.21 o 
   3   1  12       61.91       50.73      8.58 o 
   4   1  12       44.21       35.08      7.09 o 
   5   1  12       73.54       56.11     10.02 o 
   6   1  12       25.27       29.41     29.41 o 
   7   1  12        4.69       19.80     32.71 o 
 -11   2  12      111.68      102.06     24.00 o 
 -10   2  12      358.84      397.33     24.61 o 
  -9   2  12      109.24      113.78     13.38 o 
  -8   2  12      342.33      312.04     18.92 o 
  -7   2  12       58.54       56.13     10.26 o 
  -6   2  12       46.13       41.44      7.61 o 
  -5   2  12      224.15      217.77      9.04 o 
  -4   2  12       89.48       70.87      8.51 o 
  -3   2  12       35.08       42.11      4.38 o 
  -2   2  12      864.52      796.38     30.30 o 
  -1   2  12       44.39       44.64      8.12 o 
   0   2  12        7.83        9.84      2.89 o 
   1   2  12        0.63        1.68      4.95 o 
   2   2  12        1.70        4.54      6.67 o 
   3   2  12      578.89      618.04     27.22 o 
   4   2  12     1156.05     1277.46     37.26 o 
   5   2  12       16.21       36.48     17.64 o 
   6   2  12       23.30       22.74     23.18 o 
 -11   3  12       65.67       27.28     28.35 o 
 -10   3  12       90.22      123.66     46.94 o 
  -9   3  12       11.33       21.35     10.40 o 
  -8   3  12       78.83       62.44      9.84 o 
  -7   3  12       51.51       58.84      8.87 o 
  -6   3  12        1.77        8.74      6.49 o 
  -5   3  12        0.79       -0.77      5.05 o 
  -4   3  12       46.36       39.17      5.42 o 
  -3   3  12        0.36        2.08      3.01 o 
  -2   3  12      749.56      777.06     28.39 o 
  -1   3  12      237.08      253.31      9.54 o 
   0   3  12     1497.71     1527.67     56.32 o 
   1   3  12     1545.96     1686.96     88.46 o 
   2   3  12        0.73        8.91      8.11 o 
   3   3  12     1185.47     1256.09     45.82 o 
   4   3  12       82.24       54.52     17.59 o 
   5   3  12       14.40        4.78     29.45 o 
   6   3  12      138.80      116.77     28.61 o 
 -11   4  12      105.54      163.12     31.98 o 
 -10   4  12      118.42      121.18     16.32 o 
  -9   4  12        1.13       -7.71      9.26 o 
  -8   4  12      110.40      113.93     11.30 o 
  -7   4  12       15.41       11.93      6.86 o 
  -6   4  12       14.53       14.43      6.58 o 
  -5   4  12     1527.18     1524.54     81.40 o 
  -4   4  12       13.42       15.65      5.37 o 
  -3   4  12       49.45       53.09      5.61 o 
  -2   4  12      375.39      342.06     17.64 o 
  -1   4  12       43.42       41.49      8.00 o 
   0   4  12      310.76      278.46     12.61 o 
   1   4  12       44.61       37.27      8.51 o 
   2   4  12       33.42       32.04      9.23 o 
   3   4  12       50.49       34.15     12.76 o 
   4   4  12        7.22       11.07     28.61 o 
   5   4  12       21.39        3.78     19.15 o 
 -10   5  12       20.14       25.44     12.36 o 
  -9   5  12       22.21       16.99      8.45 o 
  -8   5  12      275.26      288.95     14.76 o 
  -7   5  12       20.87       12.92      9.79 o 
  -6   5  12       38.66       37.74      7.40 o 
  -5   5  12      562.62      610.57     25.70 o 
  -4   5  12      565.40      572.27     31.96 o 
  -3   5  12        0.67       -4.05      5.17 o 
  -2   5  12      416.36      418.45     15.60 o 
  -1   5  12      466.78      483.72     33.56 o 
   0   5  12        5.60       -6.06      6.76 o 
   1   5  12      202.49      151.31     25.96 o 
   2   5  12      213.82      186.42     35.79 o 
   3   5  12        6.12       12.42     17.02 o 
   4   5  12        6.05       -2.25     18.73 o 
   5   5  12        2.12      -15.63     21.37 o 
 -10   6  12       61.80       69.31     13.83 o 
  -9   6  12      220.20      206.60     14.07 o 
  -8   6  12        0.22       -6.22      9.37 o 
  -7   6  12       16.38       17.47      8.71 o 
  -6   6  12        0.59       -3.35      6.86 o 
  -5   6  12       10.30       11.47      6.56 o 
  -4   6  12        0.02       -4.11      5.28 o 
  -3   6  12      329.40      327.38     13.51 o 
  -2   6  12      969.26     1087.57     69.40 o 
  -1   6  12      297.86      263.50     19.53 o 
   0   6  12       34.16       39.54     15.48 o 
   1   6  12       15.10      -13.64     13.64 o 
   2   6  12       65.54       63.38     14.43 o 
   3   6  12       43.33       24.15     19.26 o 
   4   6  12       23.89       -3.29     16.55 o 
 -10   7  12       60.38       84.93     16.86 o 
  -9   7  12        0.60        0.39     12.69 o 
  -8   7  12        1.35       13.59     12.33 o 
  -7   7  12       13.13        3.74      8.78 o 
  -6   7  12       48.45       56.09      8.74 o 
  -5   7  12        7.22        6.68     13.26 o 
  -4   7  12      132.88      123.33     17.45 o 
  -3   7  12      994.58     1139.53     44.42 o 
  -2   7  12      104.20       69.84     21.75 o 
  -1   7  12        7.32        1.78     26.84 o 
   0   7  12       40.02       38.54     30.26 o 
   1   7  12       19.54        2.80     22.22 o 
   2   7  12        5.69       21.89     19.34 o 
   3   7  12        3.53       21.94     22.08 o 
 -10   8  12       16.93        9.56     22.93 o 
  -9   8  12      111.13      119.79     21.66 o 
  -8   8  12       77.10       88.21     15.63 o 
  -7   8  12       62.04       76.04     17.28 o 
  -6   8  12        4.14        7.89      9.74 o 
  -5   8  12      138.64      151.80     18.79 o 
  -4   8  12      217.65      253.33     21.45 o 
  -3   8  12       15.94       20.39     26.92 o 
  -2   8  12      266.96      294.88     22.18 o 
  -1   8  12       15.87        7.69     16.40 o 
   0   8  12      108.81      115.28     18.15 o 
   1   8  12        0.12       11.26     15.34 o 
   2   8  12      146.67      144.79     22.73 o 
  -9   9  12       27.03       29.85     18.14 o 
  -8   9  12      149.91      162.20     29.93 o 
  -7   9  12      111.25       85.28     21.18 o 
  -6   9  12       13.58       17.97     17.07 o 
  -5   9  12       60.66       56.43     34.47 o 
  -4   9  12        1.00       16.28     24.17 o 
  -3   9  12        0.61       11.44     28.38 o 
  -2   9  12       13.81        1.08     14.94 o 
  -1   9  12      253.48      329.45     26.24 o 
   0   9  12       15.81       35.86     21.45 o 
   1   9  12        1.66       -6.63     15.24 o 
  -8  10  12       71.21       96.82     35.21 o 
  -7  10  12        0.45       10.24     18.33 o 
  -6  10  12       86.33       90.32     25.96 o 
  -5  10  12       76.76       68.09     32.13 o 
  -4  10  12      228.46      294.19     36.31 o 
  -3  10  12       41.85       41.59     25.60 o 
  -2  10  12      362.34      434.48     30.45 o 
  -1  10  12      149.65      158.75     25.21 o 
   0  10  12      355.99      490.41     30.99 o 
  -7  11  12        3.53      -25.60     37.04 o 
  -6  11  12      110.33       51.27     40.63 o 
  -5  11  12      285.67      283.41     44.59 o 
  -4  11  12        1.21       19.58     37.99 o 
  -3  11  12      275.82      337.76     48.19 o 
  -2  11  12       37.82       46.35     29.78 o 
   2 -18  13       64.05       72.61     26.26 o 
   3 -18  13       48.09       54.13     29.93 o 
   4 -18  13       59.23      123.66     35.06 o 
  -1 -17  13       22.45       -0.94     32.93 o 
   0 -17  13      139.79      218.57     38.29 o 
   1 -17  13        1.44        0.36     19.66 o 
   2 -17  13       33.46        6.53     18.41 o 
   3 -17  13      100.09      114.20     26.18 o 
   4 -17  13       59.30       39.61     29.34 o 
   5 -17  13      294.10      356.17     42.17 o 
   6 -17  13        0.04        8.92     20.60 o 
  -2 -16  13        2.09        6.56     14.82 o 
  -1 -16  13       10.14       -8.26     19.77 o 
   0 -16  13        0.77      -26.18     26.18 o 
   1 -16  13       30.51       57.77     19.88 o 
   2 -16  13        0.48       -6.09     23.62 o 
   3 -16  13       25.05       10.27     17.75 o 
   4 -16  13        7.53       -1.39     24.06 o 
   5 -16  13       56.73       43.64     26.48 o 
   6 -16  13       49.98       35.43     21.42 o 
   7 -16  13       77.80       68.78     16.48 o 
  -3 -15  13       64.68       70.91     18.72 o 
  -2 -15  13        5.73       11.38     14.15 o 
  -1 -15  13      127.11      163.05     31.47 o 
   0 -15  13       22.15       11.07     17.46 o 
   1 -15  13        1.08        3.75     15.15 o 
   2 -15  13       29.26       22.74     21.20 o 
   3 -15  13       23.30       59.92     23.47 o 
   4 -15  13        6.47       24.28     22.08 o 
   5 -15  13      176.98      232.74     73.97 o 
   6 -15  13        0.88        9.63     17.42 o 
   7 -15  13      210.98      198.21     25.82 o 
  -4 -14  13       39.14       40.56     15.06 o 
  -3 -14  13      568.11      626.77     27.66 o 
  -2 -14  13       62.88       43.76     12.48 o 
  -1 -14  13      125.87      126.38     13.79 o 
   0 -14  13      439.20      493.18     24.49 o 
   1 -14  13      374.32      388.47     44.48 o 
   2 -14  13      113.22       98.14     23.91 o 
   3 -14  13        4.10       18.70     18.04 o 
   4 -14  13      550.92      600.56     42.91 o 
   5 -14  13       89.14       85.25     16.96 o 
   6 -14  13       17.25       16.97     16.16 o 
   7 -14  13       10.00       -9.15     15.11 o 
   8 -14  13      118.16      109.29     40.11 o 
  -5 -13  13        9.06       20.01     17.02 o 
  -4 -13  13      207.84      210.82     15.83 o 
  -3 -13  13        7.13        1.61     10.95 o 
  -2 -13  13       94.77       77.20     10.71 o 
  -1 -13  13      394.30      419.44     32.06 o 
   0 -13  13        0.50       12.05     10.49 o 
   1 -13  13       12.94       11.12      9.23 o 
   2 -13  13        4.70      -11.17     13.68 o 
   3 -13  13      110.18      117.94     17.11 o 
   4 -13  13       37.08       30.09     12.77 o 
   5 -13  13       95.34      109.28     11.28 o 
   6 -13  13        1.16        3.08      9.82 o 
   7 -13  13       12.07        3.42     10.09 o 
   8 -13  13        4.69       12.23     14.53 o 
  -6 -12  13        2.47        3.74     19.69 o 
  -5 -12  13      616.98      723.01     65.16 o 
  -4 -12  13       53.35       38.71     18.45 o 
  -3 -12  13        1.96        3.90      9.61 o 
  -2 -12  13      132.10      116.86     12.67 o 
  -1 -12  13       17.04       19.56      9.25 o 
   0 -12  13      696.02      687.50     45.22 o 
   1 -12  13        2.33       -1.19      9.42 o 
   2 -12  13      513.05      575.08     83.80 o 
   3 -12  13       12.99       21.60     12.60 o 
   4 -12  13      126.86      118.03     16.52 o 
   5 -12  13      101.36      116.51     20.55 o 
   6 -12  13       94.74      114.95     16.66 o 
   7 -12  13       32.06       15.02     11.26 o 
   8 -12  13      210.88      234.71     21.34 o 
  -6 -11  13       24.21       30.75     13.14 o 
  -5 -11  13       24.22       25.38      9.35 o 
  -4 -11  13       55.73       61.86      9.91 o 
  -3 -11  13      144.22      140.55     12.05 o 
  -2 -11  13        0.04       -4.25      8.32 o 
  -1 -11  13       20.89       13.52      9.45 o 
   0 -11  13       67.36       56.63     10.18 o 
   1 -11  13      174.81      171.34     12.64 o 
   2 -11  13        6.23      -10.24     10.24 o 
   3 -11  13      144.70      137.80     11.29 o 
   4 -11  13      168.02      177.80     13.38 o 
   5 -11  13        6.43        1.05      8.01 o 
   6 -11  13        0.34       -3.19      8.81 o 
   7 -11  13      213.90      243.57     33.38 o 
   8 -11  13      385.24      423.22     19.50 o 
   9 -11  13       16.52       21.07     11.73 o 
  -7 -10  13        8.73       26.95     16.54 o 
  -6 -10  13        5.49        1.61     10.20 o 
  -5 -10  13       16.82       37.33     10.67 o 
  -4 -10  13        5.39       -1.56      9.18 o 
  -3 -10  13      637.76      629.96     50.00 o 
  -2 -10  13      335.26      297.14     21.78 o 
  -1 -10  13       58.93       53.40      9.66 o 
   0 -10  13      368.31      358.92     19.55 o 
   1 -10  13       28.79        4.46      8.08 o 
   2 -10  13       86.15      118.11     10.29 o 
   3 -10  13        1.34        1.13      6.62 o 
   4 -10  13       78.08       61.48      9.21 o 
   5 -10  13        2.34        8.52      7.08 o 
   6 -10  13      120.99      117.32     17.03 o 
   7 -10  13      124.91      121.15     12.85 o 
   8 -10  13       22.65        6.67     13.90 o 
   9 -10  13        0.76        0.74     13.67 o 
  -8  -9  13      207.27      174.70     73.24 o 
  -7  -9  13        4.39        8.73     18.74 o 
  -6  -9  13      470.19      551.29     37.90 o 
  -5  -9  13        0.07        3.53      8.25 o 
  -4  -9  13       88.10       84.26      9.59 o 
  -3  -9  13      148.09      131.21     19.74 o 
  -2  -9  13       17.93       15.52      6.35 o 
  -1  -9  13       13.87       10.00      6.62 o 
   0  -9  13       48.79       39.33      8.00 o 
   1  -9  13        0.68       -4.27      6.52 o 
   2  -9  13      119.22      132.83     14.42 o 
   3  -9  13      258.46      247.66     30.89 o 
   4  -9  13        3.53        2.54      6.74 o 
   5  -9  13      758.24      971.57     50.72 o 
   6  -9  13      310.78      326.28     40.94 o 
   7  -9  13       20.92       17.26     10.07 o 
   8  -9  13        3.52        8.37     13.36 o 
   9  -9  13       32.77       33.08     18.02 o 
  -8  -8  13       82.99       54.37     21.15 o 
  -7  -8  13       69.09       76.36     31.14 o 
  -6  -8  13        0.00        2.43      8.22 o 
  -5  -8  13      142.83      133.43     34.61 o 
  -4  -8  13      197.75      180.81     24.66 o 
  -3  -8  13       15.05        4.33      6.30 o 
  -2  -8  13        2.10       -0.33      6.89 o 
  -1  -8  13        1.75        5.87      8.05 o 
   0  -8  13     2902.29     3031.44    167.60 o 
   1  -8  13      913.62      953.75     71.63 o 
   2  -8  13     2822.38     3309.92    129.06 o 
   3  -8  13       50.51       53.19      6.82 o 
   4  -8  13        2.29        6.06      5.67 o 
   5  -8  13       24.01       20.17      6.68 o 
   6  -8  13        0.39       -1.68      7.85 o 
   7  -8  13        0.47        3.65      8.76 o 
   8  -8  13       11.10       17.38     11.20 o 
   9  -8  13        5.34      -18.33     21.23 o 
  -9  -7  13        7.23       56.12     23.78 o 
  -8  -7  13      390.60      456.68     63.96 o 
  -7  -7  13       31.90       21.42     21.93 o 
  -6  -7  13       54.89       44.34     15.65 o 
  -5  -7  13      136.07      141.28     14.24 o 
  -4  -7  13        0.89        6.00      6.67 o 
  -3  -7  13     1668.75     1463.83     62.10 o 
  -2  -7  13        0.17        3.65      5.12 o 
  -1  -7  13       49.05       48.83      6.34 o 
   0  -7  13      319.69      338.69     22.46 o 
   1  -7  13      100.67      103.20     12.15 o 
   2  -7  13      839.63      822.09     49.82 o 
   3  -7  13       64.42       70.69      7.69 o 
   4  -7  13       28.02       31.98     11.69 o 
   5  -7  13      143.98      166.18     13.64 o 
   6  -7  13      100.94      126.68     14.07 o 
   7  -7  13       36.30       20.23     11.52 o 
   8  -7  13      333.60      362.19     19.00 o 
   9  -7  13       79.79       89.04     38.87 o 
  -9  -6  13       97.73       95.45     23.79 o 
  -8  -6  13       22.46       22.10     18.67 o 
  -7  -6  13        3.63        6.88      9.96 o 
  -6  -6  13       43.32       33.36      8.37 o 
  -5  -6  13      342.72      339.03     30.44 o 
  -4  -6  13     1171.84     1008.48     29.05 o 
  -3  -6  13     1686.79     1527.56     70.37 o 
  -2  -6  13       37.63       24.54      4.47 o 
  -1  -6  13       37.42       42.78      6.67 o 
   0  -6  13     1552.23     1810.38     33.67 o 
   1  -6  13      131.85      130.15     13.09 o 
   2  -6  13        3.41        5.65      3.35 o 
   3  -6  13       49.63       49.66     10.01 o 
   4  -6  13      279.95      284.29     22.86 o 
   5  -6  13      110.15      121.83     18.36 o 
   6  -6  13       13.19        5.56      6.68 o 
   7  -6  13      175.56      159.69     15.54 o 
   8  -6  13        1.55        2.56     18.36 o 
  -9  -5  13      261.29      283.08     25.54 o 
  -8  -5  13       28.87       77.60     23.25 o 
  -7  -5  13       89.01       78.81     15.02 o 
  -6  -5  13        7.66        6.95      7.78 o 
  -5  -5  13      433.14      436.65     36.26 o 
  -4  -5  13       26.73       14.00      5.98 o 
  -3  -5  13       73.12       60.93      7.73 o 
  -2  -5  13       18.45       17.89      3.19 o 
  -1  -5  13        1.83        1.30      2.29 o 
   0  -5  13       64.01       64.21      5.73 o 
   1  -5  13      175.25      195.76     13.14 o 
   2  -5  13      159.03      164.41     11.92 o 
   3  -5  13      539.95      603.91     18.70 o 
   4  -5  13       81.16       82.10      7.25 o 
   5  -5  13       40.47       39.71     10.41 o 
   6  -5  13      420.43      480.83     19.88 o 
   7  -5  13       31.69       30.39     11.75 o 
   8  -5  13      189.63      223.27     39.02 o 
 -10  -4  13       96.62      123.26     24.62 o 
  -9  -4  13       30.37      -14.94     17.67 o 
  -8  -4  13      116.29       98.08     17.35 o 
  -7  -4  13      369.81      397.97     48.87 o 
  -6  -4  13      155.13      152.63     20.38 o 
  -5  -4  13        9.70       13.22      6.45 o 
  -4  -4  13      119.71       99.79      7.72 o 
  -3  -4  13      222.00      180.44     12.29 o 
  -2  -4  13       12.79       39.17      7.64 o 
  -1  -4  13       19.03       16.06      8.51 o 
   0  -4  13      581.79      536.89     42.60 o 
   1  -4  13       60.34       44.89      8.03 o 
   2  -4  13     1276.69     1494.42     26.14 o 
   3  -4  13      399.83      435.70     20.15 o 
   4  -4  13      292.74      312.32     22.37 o 
   5  -4  13        0.08       -2.75      6.85 o 
   6  -4  13        8.75       -7.88      9.09 o 
   7  -4  13       18.25       32.32     18.05 o 
   8  -4  13      103.52      119.92     30.00 o 
 -10  -3  13       83.57       99.67     23.37 o 
  -9  -3  13       33.44       25.67     20.46 o 
  -8  -3  13      294.66      349.82     38.69 o 
  -7  -3  13       25.02       36.61     10.39 o 
  -6  -3  13      232.55      210.37     18.84 o 
  -5  -3  13      967.80      901.83     30.45 o 
  -4  -3  13       96.83       97.87      8.67 o 
  -3  -3  13       14.27       12.55      3.55 o 
  -2  -3  13      876.45      803.36     40.87 o 
  -1  -3  13      179.41      160.47      9.35 o 
   0  -3  13      162.27      151.66      9.81 o 
   1  -3  13      418.64      376.98     19.30 o 
   2  -3  13      602.40      571.40     51.71 o 
   3  -3  13        4.37       -0.90      7.85 o 
   4  -3  13      128.38      117.59     13.27 o 
   5  -3  13      172.59      156.38     11.51 o 
   6  -3  13       11.73        2.77     15.81 o 
   7  -3  13       23.32      -15.17     15.17 o 
   8  -3  13      188.78      186.45     40.12 o 
 -10  -2  13        5.34        1.75     36.01 o 
  -9  -2  13      227.06      264.85     32.49 o 
  -8  -2  13        0.80        2.45     13.25 o 
  -7  -2  13     1161.96     1242.12     98.16 o 
  -6  -2  13      227.06      269.25     27.43 o 
  -5  -2  13      209.00      219.76     18.21 o 
  -4  -2  13        0.16        9.14      4.29 o 
  -3  -2  13      192.92      205.58     20.00 o 
  -2  -2  13      872.65      821.18     36.73 o 
  -1  -2  13        7.60        5.60      5.91 o 
   0  -2  13       41.45       32.46      7.50 o 
   1  -2  13      270.15      250.90     23.82 o 
   2  -2  13      766.94      747.86     23.32 o 
   3  -2  13      425.16      441.78     20.61 o 
   4  -2  13      111.66       88.59     13.54 o 
   5  -2  13        8.52       14.34      8.26 o 
   6  -2  13      161.17      159.47     17.96 o 
   7  -2  13        0.22      -21.86     21.86 o 
   8  -2  13        2.08      -35.43     35.43 o 
 -10  -1  13       36.36       43.37     21.26 o 
  -9  -1  13      106.88      131.78     35.76 o 
  -8  -1  13        2.49       -8.98     10.74 o 
  -7  -1  13       20.24       22.49      9.80 o 
  -6  -1  13       17.64       11.17      7.45 o 
  -5  -1  13       11.11       10.76      5.37 o 
  -4  -1  13      135.82      134.12     11.97 o 
  -3  -1  13       42.69       29.16     10.40 o 
  -2  -1  13        3.73        0.76      7.51 o 
  -1  -1  13      244.09      237.01     11.45 o 
   0  -1  13       19.49        5.49      5.86 o 
   1  -1  13      117.63       98.44     10.96 o 
   2  -1  13       29.59       21.97     15.12 o 
   3  -1  13        9.54        8.72      5.19 o 
   4  -1  13      121.44      118.24     15.48 o 
   5  -1  13       60.20       67.19     22.37 o 
   6  -1  13       17.70       42.98     28.68 o 
   7  -1  13        1.00      -31.25     31.25 o 
 -10   0  13        2.15       -3.82     18.15 o 
  -9   0  13       80.31       85.69     16.23 o 
  -8   0  13       29.02       28.99     10.77 o 
  -7   0  13       87.48       62.31      8.30 o 
  -6   0  13       20.55       13.38      6.21 o 
  -5   0  13       15.44        3.27      5.09 o 
  -4   0  13     1305.28     1312.29     31.44 o 
  -3   0  13       10.31        7.30      9.31 o 
  -2   0  13        7.06       -0.08      7.45 o 
  -1   0  13        3.54        2.25      6.71 o 
   0   0  13       71.55       59.17      8.91 o 
   1   0  13       31.22       16.76      8.52 o 
   2   0  13        0.60        1.35      8.65 o 
   3   0  13     1398.84     1581.23    102.83 o 
   4   0  13     1198.27     1229.13     44.26 o 
   5   0  13      803.45      907.73     54.06 o 
   6   0  13       18.98       11.59     28.61 o 
   7   0  13        0.54       18.78     26.11 o 
 -10   1  13      160.75      161.11     44.34 o 
  -9   1  13       13.52       17.57     11.83 o 
  -8   1  13      387.77      399.40     18.94 o 
  -7   1  13       69.08       52.50      7.79 o 
  -6   1  13       92.17      112.80      7.96 o 
  -5   1  13      313.67      397.47     27.41 o 
  -4   1  13       14.70       11.33      3.83 o 
  -3   1  13       49.04       48.21     12.86 o 
  -2   1  13      542.09      533.72     28.70 o 
  -1   1  13      116.41      113.93     10.21 o 
   0   1  13      490.75      440.34     22.82 o 
   1   1  13      104.91      121.08     15.56 o 
   2   1  13     1008.17     1037.38    103.60 o 
   3   1  13      507.90      536.44     66.78 o 
   4   1  13      215.38      203.84     21.44 o 
   5   1  13      161.35      160.29     17.16 o 
   6   1  13       20.65        2.49     22.30 o 
 -10   2  13       19.30       18.31     11.38 o 
  -9   2  13       42.55       26.08     11.28 o 
  -8   2  13       13.92       17.88      8.45 o 
  -7   2  13      251.42      231.15     13.84 o 
  -6   2  13      663.44      645.85     38.39 o 
  -5   2  13       11.52        3.38      6.70 o 
  -4   2  13       34.03       24.65      5.05 o 
  -3   2  13        7.07       -8.75      8.75 o 
  -2   2  13     1609.27     1567.60     59.38 o 
  -1   2  13      766.40      740.54     40.24 o 
   0   2  13        2.51       -2.58     12.17 o 
   1   2  13      194.71      191.36     17.20 o 
   2   2  13       38.23       18.76     11.88 o 
   3   2  13       27.11       55.70     25.78 o 
   4   2  13      284.44      286.93     23.07 o 
   5   2  13       40.63       40.88     24.42 o 
   6   2  13       19.18       49.36     34.77 o 
 -10   3  13      143.04      155.74     23.72 o 
  -9   3  13       77.51       80.35     12.77 o 
  -8   3  13      254.17      285.50     13.54 o 
  -7   3  13      551.85      594.54     18.51 o 
  -6   3  13      150.33      174.35     11.69 o 
  -5   3  13        0.88        2.95      6.70 o 
  -4   3  13      276.05      276.34     25.72 o 
  -3   3  13        0.95       -5.29     16.06 o 
  -2   3  13      885.97      860.81     46.89 o 
  -1   3  13      204.55      173.84     13.03 o 
   0   3  13        7.41        5.18     12.67 o 
   1   3  13      190.84      173.34     15.92 o 
   2   3  13       84.65       78.93     14.97 o 
   3   3  13       79.73       63.79     35.65 o 
   4   3  13       92.19       93.58     15.72 o 
   5   3  13       10.62       26.82     20.04 o 
 -10   4  13       54.17       90.88     33.01 o 
  -9   4  13       77.78       40.58     14.32 o 
  -8   4  13       95.76       80.63     14.69 o 
  -7   4  13       60.42       29.94      9.47 o 
  -6   4  13      344.63      342.71     24.30 o 
  -5   4  13        0.77        8.95     18.52 o 
  -4   4  13     1275.13     1236.26     66.52 o 
  -3   4  13       69.65       71.55     15.81 o 
  -2   4  13      156.67      167.16     13.38 o 
  -1   4  13        0.95        2.70     14.27 o 
   0   4  13      229.65      247.62     19.07 o 
   1   4  13     1691.56     1793.63    135.25 o 
   2   4  13       11.98      -15.50     15.50 o 
   3   4  13      692.27      816.07     39.10 o 
   4   4  13       17.07       13.52     28.16 o 
   5   4  13       41.93       30.27     18.52 o 
 -10   5  13       51.73       51.27     33.37 o 
  -9   5  13       30.21       26.79     19.63 o 
  -8   5  13        1.88       -5.81     11.70 o 
  -7   5  13      115.18      104.98     19.29 o 
  -6   5  13       25.68       17.63     13.28 o 
  -5   5  13      202.87      172.80     20.51 o 
  -4   5  13        2.09       20.80     14.47 o 
  -3   5  13        1.51        4.62     13.06 o 
  -2   5  13        0.98        5.81      8.82 o 
  -1   5  13      153.40      167.60     31.10 o 
   0   5  13       67.67       56.01     17.60 o 
   1   5  13      123.24      113.80     16.00 o 
   2   5  13      306.98      280.78     23.45 o 
   3   5  13       75.80       72.53     20.84 o 
   4   5  13       30.23       19.81     22.58 o 
 -10   6  13       32.39       12.90     19.95 o 
  -9   6  13      152.88      166.10     25.35 o 
  -8   6  13      255.40      308.52     26.37 o 
  -7   6  13        8.79       26.46     12.92 o 
  -6   6  13      479.03      508.69     65.28 o 
  -5   6  13        9.26       32.91     18.37 o 
  -4   6  13        1.97        6.60     10.51 o 
  -3   6  13        4.10       -3.23     13.91 o 
  -2   6  13      330.52      373.75     24.56 o 
  -1   6  13       18.70        6.71     11.19 o 
   0   6  13        3.24       12.94     14.42 o 
   1   6  13      102.29      105.72     21.08 o 
   2   6  13       14.30      -16.03     18.27 o 
   3   6  13       33.89       29.42     15.40 o 
  -9   7  13      185.31      169.94     26.58 o 
  -8   7  13       18.45       10.87     16.22 o 
  -7   7  13        6.71       -0.48     17.94 o 
  -6   7  13       30.88       28.28     16.21 o 
  -5   7  13        9.77       -9.86     16.14 o 
  -4   7  13       78.68       71.93     16.18 o 
  -3   7  13       80.75       89.60     18.69 o 
  -2   7  13        0.48       -0.02     13.65 o 
  -1   7  13      110.79      105.47     20.35 o 
   0   7  13      355.17      444.83     42.25 o 
   1   7  13       49.16       50.06     20.51 o 
   2   7  13       48.74       47.80     23.15 o 
  -9   8  13      338.31      355.02     28.46 o 
  -8   8  13        0.00       11.34     17.52 o 
  -7   8  13      283.34      320.47     35.54 o 
  -6   8  13       47.46       27.61     15.93 o 
  -5   8  13        2.23       28.42     18.78 o 
  -4   8  13        0.04       -7.74     16.27 o 
  -3   8  13       51.82       61.83     32.27 o 
  -2   8  13      143.15      150.78     21.18 o 
  -1   8  13      214.47      264.37     24.41 o 
   0   8  13        1.58      -18.25     19.91 o 
   1   8  13      249.92      277.25     30.62 o 
  -8   9  13        4.64       37.58     23.49 o 
  -7   9  13     1525.31     1894.25     71.70 o 
  -6   9  13       73.50       69.35     18.82 o 
  -5   9  13        7.52       -6.76     41.11 o 
  -4   9  13       57.98      119.11     37.19 o 
  -3   9  13       81.37      112.22     35.43 o 
  -2   9  13       45.13       25.64     19.91 o 
  -1   9  13       20.57       -1.63     17.64 o 
   0   9  13       66.33       78.20     23.28 o 
  -7  10  13       58.33       17.31     38.65 o 
  -6  10  13      128.29      151.90     43.79 o 
  -5  10  13       30.53       57.50     39.75 o 
  -4  10  13      182.54      211.68     32.64 o 
  -3  10  13      100.13      131.00     34.40 o 
  -2  10  13       59.05       55.06     23.72 o 
   0 -17  14       11.39        8.65     21.93 o 
   1 -17  14       12.89      -21.05     21.05 o 
   2 -17  14        4.71      -21.12     28.53 o 
   3 -17  14       22.61       61.98     30.37 o 
   4 -17  14       22.95       86.92     32.71 o 
   5 -17  14        0.68      -17.16     19.58 o 
  -2 -16  14       34.57       35.20     35.94 o 
  -1 -16  14       14.72       15.91     19.08 o 
   0 -16  14       34.91       45.01     18.02 o 
   1 -16  14       34.07       66.60     27.65 o 
   2 -16  14        4.24       20.46     19.07 o 
   3 -16  14       45.48        8.95     25.52 o 
   4 -16  14       58.17       42.54     29.41 o 
   5 -16  14       45.11       24.94     16.73 o 
   6 -16  14        0.12       13.03     17.41 o 
  -3 -15  14      147.66      127.16     19.28 o 
  -2 -15  14        7.34       20.21     16.36 o 
  -1 -15  14       71.94       65.99     21.61 o 
   0 -15  14        0.01        0.26     14.50 o 
   1 -15  14      113.57      129.61     27.32 o 
   2 -15  14       35.77       42.90     14.42 o 
   3 -15  14        5.01       -0.18     15.21 o 
   4 -15  14       25.99       41.08     19.09 o 
   5 -15  14       35.34       18.11     14.73 o 
   6 -15  14        1.52       -8.90     13.44 o 
   7 -15  14        9.58       18.68     17.46 o 
  -4 -14  14        1.38      -16.56     16.56 o 
  -3 -14  14       12.94        0.76     16.90 o 
  -2 -14  14       57.82       59.32     13.18 o 
  -1 -14  14       40.85       35.95     12.02 o
[truncated: 77,352 more chars]
